# Supplementary material for: Genome-Wide Association Studies Detect Multiple QTLs for Productivity in Mesoamerican Diversity Panel of Common Bean Under Drought Stress
Source: Front Plant Sci. 2020 Nov 12;11:574674. doi: 10.3389/fpls.2020.574674 (PMC7738703; doi:10.3389/fpls.2020.574674)
Supplement: Supplementary file 5 [file Table_3.xlsx]

## Sheet: Plan1
Supplementary Table 3. Estimated LD extension (kb) for each chromosome and all chromosomes together. Distances in kb at which half of the total decay in LD was observed. LD was estimated between SNP loci without any correction (r2), taking into account population structure (r2s), parentage (r2v), and both (r2sv).
Germplasm	r2	r2s	r2v	r2sv
Lines and cultivars*	277.933	211.954	126.047	124.188
Landraces*	265.432	203.989	99.002	98.633
Chromosomes	r2	r2s	r2v	r2sv
1	279.067	180.174	81.943	81.566
2	345.816	287.498	98.118	98.285
3	379.278	304.908	106.99	106.591
4	158.874	121.095	42.124	41.987
5	192.188	143.734	60.544	60.321
6	256.238	190.896	87.485	87.106
7	285.391	225.21	92.109	92.135
8	167.903	119.541	32.647	32.48
9	436.172	321.744	173.457	172.783
10	251.693	185.217	62.393	62.027
11	193.358	151.012	42.914	42.857
All chromosomes	237.053	178.538	63.569	63.383
*estimated using all chromosomes.
