# Supplementary material for: Genome-Wide Association Studies Detect Multiple QTLs for Productivity in Mesoamerican Diversity Panel of Common Bean Under Drought Stress
Source: Front Plant Sci. 2020 Nov 12;11:574674. doi: 10.3389/fpls.2020.574674 (PMC7738703; doi:10.3389/fpls.2020.574674)
Supplement: Supplementary file 6 [file Table_4.xlsx]

## Sheet: Plan1
Supplementary Table 4. Overall haplotype blocks distribution for each of the 11 chromossomes and within lines/cultivars (CULT) and landraces (LAND) groups.
Chrm	# of blocks			Average # of markers/block			Average block size (kb)			Physical length (kb)*	Genome block coverage (%)
	All	CULT	LAND	All	CULT	LAND	All	CULT	LAND	All	All
1	134	116	116	6.76119	6.22414	7.22414	20707.2	17255.3	18753.8	52183.5	39.6815
2	169	131	150	6.15976	6.9084	6.78667	24367.2	25821.9	23170.4	49033.7	49.6948
3	128	117	113	7.60156	7.47009	7.64602	26089.5	19682.1	24836.8	52218.6	49.962
4	165	157	143	5.89697	4.73885	6.44755	31883.2	24956.4	34015.2	45793.2	69.6244
5	93	82	74	6.5914	6.80488	7.55405	18810.9	19899.5	19442.2	40237.5	46.7497
6	108	90	95	6.90741	7.9	6.76842	15196.7	15332.9	13897.6	31973.2	47.5295
7	116	115	91	7.19828	6.27826	6.76923	13949.9	10152.1	11287.8	51698.4	26.9833
8	242	220	213	6.63223	6.22273	7.07512	33804.7	36921.2	34534.7	59634.6	56.6863
9	83	75	78	7.01205	6.88	7	16419.6	12652.8	13592.4	37399.6	43.9032
10	138	110	117	5.02899	5.88182	5.41026	15979.4	21033.9	19633.3	43213.2	36.978
11	172	145	139	5.26163	5.28276	5.97842	16724.7	18578.2	15370.3	50203.6	33.3137
Total	1548	1358	1329	6.37791	6.28424	6.7547	233933	222286	228534	513589	45.55
* Schmutz et al. 2014; Chrm: Chromosome
