# Supplementary material for: Genome-Wide Association Studies Detect Multiple QTLs for Productivity in Mesoamerican Diversity Panel of Common Bean Under Drought Stress
Source: Front Plant Sci. 2020 Nov 12;11:574674. doi: 10.3389/fpls.2020.574674 (PMC7738703; doi:10.3389/fpls.2020.574674)
Supplement: Supplementary file 7 [file Table_5.xlsx]

## Sheet: Plan1
Supplementary Table 5. Genetic parameters in strata of germplasms within the Mesoamerican gene pool
	Germplasm	N	P (%)	HO ± SE	HE ± SE	F ± SE	FST ± SE	FIS ± SE	FIT ± SE	AAP (%)	AAI (%)	# of loci to achieve PI ≤ 0.0001	# of loci to achieve PE ≥ 0.9999
All markers	Lines/Cultivars	115	0.9984	0.027 ±0.001	0.285 ±0.002	0.907 ±0.004	0.051±0.001	0.917 ±0.001	0.921 ±0.0031	0.05	0.87	29	68
	Landraces	224	0.9998	0.022 ±0.001	0.262 ±0.002	0.914 ±0.006						26	74
	Total	339	100	0.023 ±0.001	0.277 ±0.002	0.914 ±0.004
SNP_CaptureSeq	Lines/Cultivars	115	1	0.074 ±0.004	0.304 ±0.004	0.750 ±0.013	0.051±0.001	0.784 ±0.001	0.795 ±0.0031	0.05	0.74	26	73
	Landraces	224	1	0.054 ±0.003	0.270 ±0.004	0.776 ±0.012						37	78
	Total	339	1	0.064 ±0.003	0.287 ± 0.003	0.763 ±0.009
SilicoDArT	Lines/Cultivars	115	0.997057	0	0.255 ±0.004	1	0.047±0.001	1 ±0.001	1 ±0.001	0.05	0.95	25	60
	Landraces	224	0.999264	0	0.237 ±0.004	1						26	63
	Total	339	0.99816	0	0.246 ±0.003	1
SNP_DArT	Lines/Cultivars	115	0.998353	0.019 ±0.002	0.291 ±0.003	0.930 ±0.004	0.053±0.001	0.934 ±0.001	0.937 ±0.001	0.05	0.88	34	68
	Landraces	224	1	0.018 ±0.001	0.270 ±0.003	0.931 ±0.004						38	77
	Total	339	0.999176	0.019 ±0.001	0.281 ±0.002	0.930 ±0.003
* The sample size (N), percentage of polymorphic loci (P), observed heterozygosity (HO),gene diversity (HE), inbreeding coefficient (F), probability of identity under the assumption that individuals may be related (PI), probability of exclusion (PE), genetic differentiation (FST), fixation index (FIS), total inbreeding (FIT), AMOVA among individuals (AAI), AMOVA among population (AAP) and standar…
