# Supplementary material for: Genome-Wide Association Studies Detect Multiple QTLs for Productivity in Mesoamerican Diversity Panel of Common Bean Under Drought Stress
Source: Front Plant Sci. 2020 Nov 12;11:574674. doi: 10.3389/fpls.2020.574674 (PMC7738703; doi:10.3389/fpls.2020.574674)
Supplement: Supplementary file 8 [file Table_6.xlsx]

## Sheet: Table 7
Supplementary Table 6. Markers identified as outliers and SNPs predicted to have high impact, with their respective chromosomal locations and gene annottation.
ID Outlier Markers	# Chrm	Position	Reference allele	Alternative allele	Marker type	Gene location (bp)	Description	PFAM annotations	Enzyme Commission (EC) annotations	Gene Ontology
S07_4150044	7	4150044	G	A	Capture-Seq SNP	4151954..4155957	Salt stress response/antifungal (Stress-antifung) // Protein tyrosine kinase (Pkinase_Tyr)	Salt stress response/antifungal/ Protein tyrosine kinase	Non-specific serine/threonine protein kinase
S07_4199238	7	4199238	C	G	Capture-Seq SNP	4198645..4203117	Protein kinase domain (Pkinase) // Salt stress response/antifungal (Stress-antifung)	Protein kinase domain/Salt stress response/antifungal	Non-specific serine/threonine protein kinase
3370666_F_0_66_T_A	7	4463477	A	T	DArT SNP	4461533..4478859	NUCLEAR PROTEIN STH1/NPS1	Helicase conserved C-terminal domain	DNA helicase	Interacting selectively and non-covalently with DNA, ATP, adenosine 5'-triphosphate, a universally important coenzyme and enzyme regulat
3369476_F_0_15_C_T	7	3840008	C	T	DArT SNP	No blast
3368019	7	9042242			Silico DArT	No Blast
3373833_F_0_34_T_G	8	61570939	T	G	DArT SNP	61570709..61571513	Probable lipid transfer (LTP_2)	Probable lipid transfer
3383328_F_0_15_T_G	8	61902010	T	G	DArT SNP	61900829..61905459	ZINC FINGER CCCH DOMAIN-CONTAINING PROTEIN 18	RNA recognition motif./Zinc finger		Interacting selectively and non-covalently with any nucleic acid.
3367048	8	61984915			Silico DArT	No blast
ID High-impact SNPEff	# Chrm	Position	Reference allele	Alternative allele	Marker type	Gene location (bp)	Description	PFAM annotations	Enzyme Commission (EC) annotations
3378022_F_0_33_G_A	1	51227032	G	A	DArT SNP	Chr01:51226152..51229640 forward	3-5 EXONUCLEASE	3'-5' exonuclease	DNA helicase
S01_13355720	1	13355720	C	A	Capture-Seq SNP	Chr01:13354605..13356661 reverse	KIP1-like protein (KIP1)	KIP1-like protein
3377352_F_0_18_T_C	1	44215484	T	C	DArT SNP	Chr01:44214693..44216869 reverse	Protein tyrosine kinase (Pkinase_Tyr)	Protein tyrosine kinase	Non-specific serine/threonine protein kinase
3372885_F_0_27_C_T	1	49171191	C	T	DArT SNP	Chr01:49168080..49171643 reverse	ROP GUANINE NUCLEOTIDE EXCHANGE FACTOR 5-RELATED	PRONE (Plant-specific Rop nucleotide exchanger)
3377052_F_0_8_A_G	2	27780494	A	G	DArT SNP	Chr02:27777545..27783114 forward	26S proteasome regulatory subunit N9 (PSMD13, RPN9)	PCI domain
3380344_F_0_30_C_A	2	39497175	C	A	DArT SNP	Chr02:39495850..39501401 reverse	SECRETORY CARRIER-ASSOCIATED MEMBRANE PROTEIN 1-RELATED	SCAMP family
8215769_F_0_9_A_G	3	6093513	A	G	DArT SNP	Chr03:6092948..6093982 forward	CHITINASE // SUBFAMILY NOT NAMED	Glycosyl hydrolases family 18	Chitinase
3365823_F_0_38_C_A	3	1751984	C	A	DArT SNP	Chr03:1750715..1752822 reverse	Small subunit ribosomal protein S2e (RP-S2e, RPS2)	Ribosomal protein S5, C-terminal domain
3371346_F_0_13_C_A	5	40302968	C	A	DArT SNP	Chr05:40302726..40306680 reverse	Polygalacturonase / Pectinase	Glycosyl hydrolases family 28	Polygalacturonase
3382144_F_0_60_G_A	8	60910149	G	A	DArT SNP	Chr08:60904611..60911635 forward	ATP-DEPENDENT ZINC METALLOPROTEASE FTSH 7, CHLOROPLASTIC-RELATED	Peptidase family M41
S08_58875346	8	58875346	C	T	Capture-Seq SNP	Chr08:58875079..58875687 reverse	Domain of unknown function (DUF239) (DUF239)	Domain of unknown function (DUF239)
3378994_F_0_35_G_T	8	5385972	G	T	DArT SNP	Chr08:5382834..5387339 forward	FERRIC REDUCTION OXIDASE 2-RELATED	Ferric reductase NAD binding domain	Ferric-chelate reductase (NADH)
3373449_F_0_63_A_G	8	7908435	G	A	DArT SNP	Chr08:7904967..7909516 forward	Not annotated domains
3378294_F_0_34_T_G	8	7996064	G	T	DArT SNP	Chr08:7993632..7997242 reverse	Not annotated domains
3382920_F_0_47_G_A	8	59905890	G	A	DArT SNP	Chr08:59905258..59906695 reverse	Not annotated domains
3380534_F_0_60_T_C	8	62003659	T	C	DArT SNP	Chr08:62000775..62004493 reverse	PPR repeat (PPR) // PPR repeat (PPR_1) // PPR repeat family (PPR_2)	PPR repeat family
3375361_F_0_9_C_T	8	58845276	C	T	DArT SNP	Chr08:58838086..58845985 reverse	SERINE/THREONINE-PROTEIN KINASE ABKD-RELATED	ABC1 family	Cadmium-transporting ATPase
18322866_F_0_60_G_T	9	25307115	T	G	DArT SNP	Chr09:25305325..25312284 reverse	BARDET-BIEDL SYNDROME 4 PROTEIN HOMOLOG	Tetratricopeptide repeat
3377812_F_0_9_T_A	10	41275947	T	A	DArT SNP	Chr10:41271586..41278192 reverse	MYB FAMILY TRANSCRIPTION FACTOR TRFL6-RELATED	Myb-like DNA-binding domain
3383887_F_0_14_C_T	10	42372603	C	T	DArT SNP	Chr10:42372582..42373310 forward	Not annotated domains
8213056_F_0_45_A_G	10	40624539	G	A	DArT SNP	Chr10:40618020..40629089 forward	PHOSPHOINOSITIDE PHOSPHATASE SAC3-RELATED	SacI homology domain
S11_10955906	11	10955906	T	A	Capture-Seq SNP	Chr11:10953525..10966980 reverse	CELLULOSE SYNTHASE-LIKE PROTEIN B1-RELATED	Cellulose synthase	Cellulose synthase
