# Supplementary material for: Genome-Wide Association Studies Detect Multiple QTLs for Productivity in Mesoamerican Diversity Panel of Common Bean Under Drought Stress
Source: Front Plant Sci. 2020 Nov 12;11:574674. doi: 10.3389/fpls.2020.574674 (PMC7738703; doi:10.3389/fpls.2020.574674)
Supplement: Supplementary file 9 [file Table_7.xlsx]

## Sheet: SW SINGLE GWAS
Supplementary Table 7. Single-model SNP GWAS with significant markers associated with seed weight under drought and irrigation conditions for all experiments and joint analysis.
Trait	Marker ID	Marker type	Chr	Position	p-value	BONF	FDR_BH	Marker R2 (%)1	Alleles2	MAF3	Effect4
SW_DROUGHT_SINGLE_SNP_2014	§£&3380258_F_0_24_C_G	Dart-SNP	1	33455878	7.24e-12	3.57728e-08	1.78864e-08	19.1883	C/G	0.0551601	-22.7553
SW_DROUGHT_SINGLE_SNP_2014	&3375245	Dart-probe	5	253562	7.25e-05	0.358222	0.0325657	5.53945	G/A	0.0899281	-2.90214
SW_DROUGHT_SINGLE_SNP_2014	§3378581_F_0_36_C_A	Dart-SNP	6	28912493	3.22e-05	0.1591	0.0176778	7.30986	C/A	0.1121	-2.25248
SW_DROUGHT_SINGLE_SNP_2014	S06_28934587	Capture-SNP	6	28934587	6.16e-05	0.304366	0.0304366	6.83435	C/T	0.094306	3.79559
SW_DROUGHT_SINGLE_SNP_2014	§&S07_1139472	Capture-SNP	7	1139472	2.36e-07	0.00116608	0.000194346	9.56062	G/C	0.0747331	-4.17155
SW_DROUGHT_SINGLE_SNP_2014	§£&3384387_F_0_36_T_G	Dart-SNP	7	1507104	1.43e-11	7.06563e-08	2.35521e-08	18.6313	T/G	0.0729537	-22.7583
SW_DROUGHT_SINGLE_SNP_2014	&8206489	Dart-probe	8	1795842	0.00011	0.54351	0.0388221	5.79193	G/A	0.0586081	4.18117
SW_DROUGHT_SINGLE_SNP_2014	§£&3378295_F_0_47_T_C	Dart-SNP	8	54076968	1.76e-12	8.69616e-09	8.69616e-09	20.3535	T/C	0.0747331	-22.7659
SW_DROUGHT_SINGLE_SNP_2014	§#&3378312_F_0_26_T_G	Dart-SNP	10	4753221	4.68e-11	2.31239e-07	5.78097e-08	17.6675	T/G	0.333929	-22.719
SW_DROUGHT_SINGLE_SNP_2014	§&3382165	Dart-probe	10	23864150	9.67e-05	0.477795	0.0367534	5.34907	G/A	0.104693	-3.46236
SW_DROUGHT_SINGLE_SNP_2014	§&3377812_F_0_9_T_A	Dart-SNP	10	41275947	8.15e-05	0.402691	0.0335576	6.63087	T/A	0.0782918	-1.27861
SW_DROUGHT_SINGLE_SNP_2014	§&3377127_F_0_33_C_T	Dart-SNP	11	48565137	3.6e-06	0.0177876	0.00254109	8.92953	C/T	0.0427046	-1.3404
SW_DROUGHT_SINGLE_SNP_2014	#&S11_49714952	Capture-SNP	11	49714952	1.46e-05	0.0721386	0.00901732	7.89203	T/G	0.145907	0.402771
SW_DROUGHT_SINGLE_SNP_2014	§#&3383169_F_0_51_A_G	Dart-SNP	11	52773784	1.56e-07	0.000770796	0.000154159	11.2945	A/G	0.0498221	-13.3607
SW_DROUGHT_SINGLE_SNP_2016	§£&3380258_F_0_24_C_G	Dart-SNP	1	33455878	1.37e-05	0.0676917	0.0338458	10.5906	C/G	0.0532407	-16.4029
SW_DROUGHT_SINGLE_SNP_2016	§#&3381912_F_0_68_A_G	Dart-SNP	3	10227479	3.44e-05	0.16997	0.0339941	9.67437	A/G	0.201389	14.33
SW_DROUGHT_SINGLE_SNP_2016	§&8212321_F_0_26_C_T	Dart-SNP	6	23985343	4.17e-05	0.20604	0.03434	7.84849	T/C	0.138889	3.98494
SW_DROUGHT_SINGLE_SNP_2016	§£&3384387_F_0_36_T_G	Dart-SNP	7	1507104	7.1e-06	0.0350811	0.0338458	11.2439	T/G	0.0578704	-16.4189
SW_DROUGHT_SINGLE_SNP_2016	§3377757_F_0_35_G_A	Dart-SNP	7	32137764	3e-05	0.14823	0.0339941	9.80994	G/A	0.0578704	14.6601
SW_DROUGHT_SINGLE_SNP_2016	§£&3378295_F_0_47_T_C	Dart-SNP	8	54076968	3.13e-05	0.154653	0.0339941	9.7658	T/C	0.118056	-16.4369
SW_DROUGHT_SINGLE_SNP_2016	3369202_F_0_28_C_T	Dart-SNP	10	39598772	6.32e-05	0.312271	0.0446102	7.46627	C/T	0.185185	3.47564
SW_DROUGHT_SINGLE_SNP_JOINT	§£&3380258_F_0_24_C_G	Dart-SNP	1	33455878	3.4e-12	1.67994e-08	1.67994e-08	17.0999	C/G	0.0574534	-19.9057
SW_DROUGHT_SINGLE_SNP_JOINT	§#&3381912_F_0_68_A_G	Dart-SNP	3	10227479	3.11e-05	0.153665	0.0219522	6.38173	A/G	0.218944	11.3064
SW_DROUGHT_SINGLE_SNP_JOINT	§£&3384387_F_0_36_T_G	Dart-SNP	7	1507104	1.53e-11	7.55973e-08	2.51991e-08	16.0466	T/G	0.0729814	-19.8954
SW_DROUGHT_SINGLE_SNP_JOINT	§£&3378295_F_0_47_T_C	Dart-SNP	8	54076968	1.03e-11	5.08923e-08	2.51991e-08	16.3252	T/C	0.0978261	-19.9375
SW_DROUGHT_SINGLE_SNP_JOINT	§#&3378312_F_0_26_T_G	Dart-SNP	10	4753221	8.29e-08	0.000409609	0.000102402	10.2195	T/G	0.363354	-11.1095
SW_DROUGHT_SINGLE_SNP_JOINT	#&S11_49714952	Capture-SNP	11	49714952	2.13e-05	0.105243	0.0175405	6.62194	T/G	0.153727	0.374135
SW_DROUGHT_SINGLE_SNP_JOINT	§#&3383169_F_0_51_A_G	Dart-SNP	11	52773784	4.93e-07	0.00243591	0.000487183	9.0503	A/G	0.052795	-10.6516
SW_IRRIGATED_SINGLE_SNP_2014	3381496_F_0_66_A_G	Dart-SNP	1	975456	0.000401	1	0.0388498	4.15591	A/G	0.0960854	-3.26476
SW_IRRIGATED_SINGLE_SNP_2014	§3383779_F_0_47_T_A	Dart-SNP	1	1021201	8.01e-05	0.395774	0.0116404	5.18972	T/A	0.19573	-3.25776
SW_IRRIGATED_SINGLE_SNP_2014	3379010_F_0_53_T_C	Dart-SNP	1	1043863	0.000351	1	0.0353937	5.30106	T/C	0.106762	-2.59869
SW_IRRIGATED_SINGLE_SNP_2014	§3380834_F_0_48_T_C	Dart-SNP	1	4499587	7.37e-12	3.64152e-08	5.15511e-09	18.2431	T/C	0.172598	-29.3784
SW_IRRIGATED_SINGLE_SNP_2014	§£&3380258_F_0_24_C_G	Dart-SNP	1	33455878	1.55e-12	7.65855e-09	4.49631e-09	19.4645	C/G	0.0551601	-30.8547
SW_IRRIGATED_SINGLE_SNP_2014	§£3368345	Dart-probe	2	139713	1.04e-05	0.0513864	0.00244697	6.7935	G/A	0.335793	2.82784
SW_IRRIGATED_SINGLE_SNP_2014	§3377915_F_0_19_A_T	Dart-SNP	2	13878517	0.000178	0.879498	0.0204534	5.76953	T/A	0.430605	-6.87495
SW_IRRIGATED_SINGLE_SNP_2014	3378525_F_0_25_A_T	Dart-SNP	2	47347634	7.38e-05	0.364646	0.0110499	6.37789	A/T	0.124555	11.9899
SW_IRRIGATED_SINGLE_SNP_2014	§3366077_F_0_18_G_A	Dart-SNP	2	47881948	1.12e-06	0.00553392	0.00046116	9.33074	G/A	0.33274	-9.76699
SW_IRRIGATED_SINGLE_SNP_2014	§S02_48591041	Capture-SNP	2	48591041	0.000483	1	0.0441161	4.03822	C/T	0.174377	2.78326
SW_IRRIGATED_SINGLE_SNP_2014	§£S03_9377246	Capture-SNP	3	9377246	0.000232	1	0.0254736	4.50412	A/T	0.142349	-3.1251
SW_IRRIGATED_SINGLE_SNP_2014	3379870_F_0_13_A_T	Dart-SNP	3	43938785	0.000509	1	0.0441223	5.0471	A/T	0.343416	8.73465
SW_IRRIGATED_SINGLE_SNP_2014	£S04_1511586	Capture-SNP	4	1511586	7.06e-05	0.348835	0.0109011	6.40827	A/G	0.069395	0.219218
SW_IRRIGATED_SINGLE_SNP_2014	3371590	Dart-probe	4	1731056	0.0005	1	0.0441161	4.20179	G/A	0.0774908	3.68311
SW_IRRIGATED_SINGLE_SNP_2014	§S04_2256898	Capture-SNP	4	2256898	0.000457	1	0.0434238	4.07327	T/A	0.0462633	-4.25672
SW_IRRIGATED_SINGLE_SNP_2014	§#3372264_F_0_14_T_C	Dart-SNP	4	2357042	8.96e-06	0.0442714	0.00221357	7.8522	T/C	0.298932	-2.8599
SW_IRRIGATED_SINGLE_SNP_2014	§£S04_2390659	Capture-SNP	4	2390659	0.000344	1	0.0353937	4.25421	A/C	0.245552	-2.47715
SW_IRRIGATED_SINGLE_SNP_2014	#S04_2394093	Capture-SNP	4	2394093	0.000401	1	0.0388498	4.15668	C/T	0.309609	-2.23594
SW_IRRIGATED_SINGLE_SNP_2014	£3381626_F_0_57_C_T	Dart-SNP	4	2546888	0.000494	1	0.0441161	4.02375	C/T	0.284698	-2.11946
SW_IRRIGATED_SINGLE_SNP_2014	§#S04_2567035	Capture-SNP	4	2567035	3.19e-05	0.157618	0.00606223	5.78962	T/G	0.323843	-2.51041
SW_IRRIGATED_SINGLE_SNP_2014	3369473_F_0_19_G_A	Dart-SNP	4	2577889	3.34e-05	0.165029	0.0061122	6.92899	G/A	0.27758	-0.811249
SW_IRRIGATED_SINGLE_SNP_2014	§#3383126_F_0_32_A_G	Dart-SNP	4	45453656	5.09e-08	0.000251497	2.51497e-05	11.5643	A/G	0.259786	-10.2847
SW_IRRIGATED_SINGLE_SNP_2014	§3369047_F_0_14_A_G	Dart-SNP	4	47226726	4.79e-12	2.36674e-08	5.15511e-09	18.5805	A/G	0.129893	-29.4791
SW_IRRIGATED_SINGLE_SNP_2014	&3375245	Dart-probe	5	253562	0.000528	1	0.0442178	3.98814	G/A	0.0899281	-3.30213
SW_IRRIGATED_SINGLE_SNP_2014	§13122164_F_0_7_C_T	Dart-SNP	5	24088601	2.73e-12	1.34889e-08	4.49631e-09	19.0201	T/C	0.094306	-29.3534
SW_IRRIGATED_SINGLE_SNP_2014	#3379201_F_0_42_T_C	Dart-SNP	6	23072874	0.000475	1	0.0441161	5.0939	C/T	0.245552	1.46182
SW_IRRIGATED_SINGLE_SNP_2014	§3381348_F_0_51_T_C	Dart-SNP	6	23075700	0.000103	0.508923	0.0133927	6.14949	T/C	0.201068	0.224061
SW_IRRIGATED_SINGLE_SNP_2014	3381118_F_0_48_G_C	Dart-SNP	6	23116097	0.000164	0.810324	0.019764	5.82518	C/G	0.496441	-8.45868
SW_IRRIGATED_SINGLE_SNP_2014	§3376862	Dart-probe	6	28842651	4.63e-05	0.228768	0.0074115	5.64243	G/A	0.112727	-3.81795
SW_IRRIGATED_SINGLE_SNP_2014	#S06_29500692	Capture-SNP	6	29500692	1.39e-05	0.0686799	0.00298608	6.33687	A/C	0.16726	-3.31373
SW_IRRIGATED_SINGLE_SNP_2014	§3378457_F_0_47_G_A	Dart-SNP	6	29648236	4.63e-06	0.0228768	0.0013457	7.0714	G/A	0.117438	-3.69154
SW_IRRIGATED_SINGLE_SNP_2014	§3380611_F_0_11_A_C	Dart-SNP	6	30288826	4.48e-06	0.0221357	0.0013457	8.34223	A/C	0.0676157	-13.99
SW_IRRIGATED_SINGLE_SNP_2014	§£&S07_1139472	Capture-SNP	7	1139472	1.88e-05	0.0928908	0.00387045	6.1381	G/C	0.0747331	-4.46582
SW_IRRIGATED_SINGLE_SNP_2014	§£&3384387_F_0_36_T_G	Dart-SNP	7	1507104	9.21e-12	4.55066e-08	5.15511e-09	18.0699	T/G	0.0729537	-30.8556
SW_IRRIGATED_SINGLE_SNP_2014	§3372975_F_0_66_T_A	Dart-SNP	7	7377564	1.17e-07	0.000578097	5.25543e-05	10.9559	A/T	0.117438	-16.1785
SW_IRRIGATED_SINGLE_SNP_2014	§3383127_F_0_48_A_G	Dart-SNP	7	28534158	7.08e-06	0.0349823	0.00194346	8.01812	G/A	0.0533808	-14.0951
SW_IRRIGATED_SINGLE_SNP_2014	§16648814_F_0_18_C_T	Dart-SNP	8	2735422	7.62e-12	3.76504e-08	5.15511e-09	18.2174	C/T	0.133452	-29.1727
SW_IRRIGATED_SINGLE_SNP_2014	S08_45848671	Capture-SNP	8	45848671	0.00016	0.79056	0.019764	5.84192	C/A	0.169039	17.2627
SW_IRRIGATED_SINGLE_SNP_2014	§£&3378295_F_0_47_T_C	Dart-SNP	8	54076968	2.49e-12	1.23031e-08	4.49631e-09	19.0932	T/C	0.0765125	-30.8638
SW_IRRIGATED_SINGLE_SNP_2014	#S08_61928292	Capture-SNP	8	61928292	0.00052	1	0.0442178	3.99228	A/G	0.224199	-2.40711
SW_IRRIGATED_SINGLE_SNP_2014	§8215084_F_0_9_A_G	Dart-SNP	9	34385973	0.000221	1	0.0248173	5.62058	A/G	0.0925267	0.0539889
SW_IRRIGATED_SINGLE_SNP_2014	3375773_F_0_14_T_G	Dart-SNP	9	36204149	3.15e-06	0.0155642	0.00103761	8.59076	T/G	0.170819	-13.872
SW_IRRIGATED_SINGLE_SNP_2014	§£&3378312_F_0_26_T_G	Dart-SNP	10	4753221	9.14e-12	4.51607e-08	5.15511e-09	18.0759	T/G	0.33274	-30.9091
SW_IRRIGATED_SINGLE_SNP_2014	§£&3382165	Dart-probe	10	23864150	4.65e-05	0.229757	0.0074115	5.80176	G/A	0.104693	-4.73089
SW_IRRIGATED_SINGLE_SNP_2014	§£8212450	Dart-probe	10	40846175	0.000177	0.874557	0.0204534	4.74025	G/A	0.0971223	-3.42633
SW_IRRIGATED_SINGLE_SNP_2014	8179012	Dart-probe	10	40917784	0.000109	0.538569	0.0138095	5.04401	G/A	0.0928571	-3.58936
SW_IRRIGATED_SINGLE_SNP_2014	§#8179056	Dart-probe	10	41045490	3.88e-05	0.191711	0.00684681	5.74836	G/A	0.0989011	-3.72585
SW_IRRIGATED_SINGLE_SNP_2014	§#S10_41082496	Capture-SNP	10	41082496	0.000102	0.503982	0.0133927	6.15362	C/T	0.117438	1.43345
SW_IRRIGATED_SINGLE_SNP_2014	§#3382850_F_0_52_A_G	Dart-SNP	10	41198999	4.06e-05	0.200605	0.0069174	6.79385	A/G	0.113879	-1.68196
SW_IRRIGATED_SINGLE_SNP_2014	§#&3377812_F_0_9_T_A	Dart-SNP	10	41275947	8.43e-06	0.0416526	0.00219224	7.89518	T/A	0.0818505	-1.47457
SW_IRRIGATED_SINGLE_SNP_2014	§#3377213_F_0_23_T_C	Dart-SNP	10	41476459	2.23e-05	0.110184	0.00440737	7.21201	T/C	0.0658363	0.134414
SW_IRRIGATED_SINGLE_SNP_2014	§#S10_41571980	Capture-SNP	10	41571980	1.12e-05	0.0553392	0.00251542	7.69746	T/A	0.0551601	-0.234626
SW_IRRIGATED_SINGLE_SNP_2014	§#S11_1274504	Capture-SNP	11	1274504	0.000322	1	0.0338511	4.29627	C/G	0.142349	2.76772
SW_IRRIGATED_SINGLE_SNP_2014	§#3378092_F_0_34_C_T	Dart-SNP	11	1324048	0.000256	1	0.0274977	5.51951	C/T	0.135231	5.88952
SW_IRRIGATED_SINGLE_SNP_2014	§3382279_F_0_6_C_T	Dart-SNP	11	7411543	9.39e-12	4.6396e-08	5.15511e-09	18.0548	C/T	0.0622776	-29.4338
SW_IRRIGATED_SINGLE_SNP_2014	£8196458	Dart-probe	11	48101942	8.48e-05	0.418997	0.0116937	5.16429	G/A	0.0611511	-4.647
SW_IRRIGATED_SINGLE_SNP_2014	§£&3377127_F_0_33_C_T	Dart-SNP	11	48565137	1.31e-06	0.00647271	0.000497901	9.2185	C/T	0.044484	-3.95454
SW_IRRIGATED_SINGLE_SNP_2014	£&S11_49714952	Capture-SNP	11	49714952	8.52e-05	0.420973	0.0116937	6.27775	T/G	0.145907	0.364399
SW_IRRIGATED_SINGLE_SNP_2014	§£&3383169_F_0_51_A_G	Dart-SNP	11	52773784	2.84e-06	0.0140324	0.00100232	8.66447	A/G	0.0498221	-15.6671
SW_IRRIGATED_SINGLE_SNP_2015	§£&3380258_F_0_24_C_G	Dart-SNP	1	33455878	2.09e-10	1.03267e-06	5.16335e-07	18.1	C/G	0.0622318	-25.5967
SW_IRRIGATED_SINGLE_SNP_2015	3381364_F_0_35_T_A	Dart-SNP	3	3007567	9.22e-05	0.45556	0.0414146	5.82484	A/T	0.23176	-2.73363
SW_IRRIGATED_SINGLE_SNP_2015	§#S04_3204956	Capture-SNP	4	3204956	4.58e-05	0.226298	0.0226298	6.34852	T/C	0.158798	-3.5591
SW_IRRIGATED_SINGLE_SNP_2015	§£&S07_1139472	Capture-SNP	7	1139472	2.75e-05	0.135878	0.0150975	6.73179	G/C	0.0901288	-3.89854
SW_IRRIGATED_SINGLE_SNP_2015	§#8210783	Dart-probe	7	1177914	7.58e-06	0.0374528	0.00500894	7.76212	G/A	0.125	-3.76939
SW_IRRIGATED_SINGLE_SNP_2015	§£&3384387_F_0_36_T_G	Dart-SNP	7	1507104	5.93e-11	2.93001e-07	2.93001e-07	19.2335	T/G	0.0622318	-25.5932
SW_IRRIGATED_SINGLE_SNP_2015	§£&3378295_F_0_47_T_C	Dart-SNP	8	54076968	3.69e-10	1.82323e-06	6.07743e-07	17.5923	T/C	0.118026	-25.704
SW_IRRIGATED_SINGLE_SNP_2015	§£&3378312_F_0_26_T_G	Dart-SNP	10	4753221	7.8e-06	0.0385398	0.00500894	9.10755	T/G	0.39485	-12.499
SW_IRRIGATED_SINGLE_SNP_2015	§#3383887_F_0_14_C_T	Dart-SNP	10	42372603	3.75e-07	0.00185287	0.000463219	10.0691	C/T	0.0643777	-6.4865
SW_IRRIGATED_SINGLE_SNP_2015	£&S11_49714952	Capture-SNP	11	49714952	1.68e-06	0.00830088	0.00166018	10.3703	T/G	0.190987	0.248933
SW_IRRIGATED_SINGLE_SNP_2015	§£&3383169_F_0_51_A_G	Dart-SNP	11	52773784	8.11e-06	0.0400715	0.00500894	9.07567	A/G	0.055794	-12.9023
SW_IRRIGATED_SINGLE_SNP_2016	#S01_4370407	Capture-SNP	1	4370407	7.49e-05	0.370081	0.0194428	8.19543	A/T	0.0487805	-7.70829
SW_IRRIGATED_SINGLE_SNP_2016	§£&3380258_F_0_24_C_G	Dart-SNP	1	33455878	2.18e-11	1.07714e-07	5.38569e-08	22.8909	C/G	0.0560976	-25.7679
SW_IRRIGATED_SINGLE_SNP_2016	8211167_F_0_22_T_C	Dart-SNP	1	50674205	0.000472	1	0.0441893	6.54592	C/T	0.0585366	0.000841137
SW_IRRIGATED_SINGLE_SNP_2016	§£3368345	Dart-probe	2	139713	7.87e-05	0.388857	0.0194428	8.36735	G/A	0.383838	2.84853
SW_IRRIGATED_SINGLE_SNP_2016	§#S02_37216372	Capture-SNP	2	37216372	0.000558	1	0.0483698	5.059	A/G	0.0634146	-4.70954
SW_IRRIGATED_SINGLE_SNP_2016	#3371175	Dart-probe	2	48698736	0.000111	0.548451	0.0238457	6.50406	G/A	0.193069	3.80802
SW_IRRIGATED_SINGLE_SNP_2016	§3367475	Dart-probe	3	1751988	0.000549	1	0.0483698	5.15244	G/A	0.112745	3.74042
SW_IRRIGATED_SINGLE_SNP_2016	§#3374672	Dart-probe	3	6726127	0.000551	1	0.0483698	5.50881	G/A	0.0918367	-3.79037
SW_IRRIGATED_SINGLE_SNP_2016	§#3367944	Dart-probe	3	8141870	0.00058	1	0.0485725	5.24568	G/A	0.0757576	-4.25433
SW_IRRIGATED_SINGLE_SNP_2016	§£S03_9377246	Capture-SNP	3	9377246	0.000367	1	0.0408947	5.40153	A/T	0.170732	-2.90936
SW_IRRIGATED_SINGLE_SNP_2016	§3378809_F_0_7_T_A	Dart-SNP	3	40108557	0.000366	1	0.0408947	5.40367	T/A	T/A	0.0634146
SW_IRRIGATED_SINGLE_SNP_2016	§#3366011_F_0_17_C_T	Dart-SNP	3	46079384	0.000241	1	0.036234	7.14323	C/T	0.00827251	5.4171
SW_IRRIGATED_SINGLE_SNP_2016	§#3382753_F_0_51_T_C	Dart-SNP	3	48626279	1.38e-05	0.0681858	0.00568215	9.73593	T/C	0.0536585	3.25275
SW_IRRIGATED_SINGLE_SNP_2016	£S04_1511586	Capture-SNP	4	1511586	0.000132	0.652212	0.0260885	7.687	A/G	0.102439	0.742783
SW_IRRIGATED_SINGLE_SNP_2016	§£S04_2390659	Capture-SNP	4	2390659	0.000208	1	0.0331525	5.87089	A/C	0.204878	-3.47038
SW_IRRIGATED_SINGLE_SNP_2016	£3381626_F_0_57_C_T	Dart-SNP	4	2546888	0.000382	1	0.0408947	5.36735	C/T	0.253659	-2.59256
SW_IRRIGATED_SINGLE_SNP_2016	§8213987	Dart-probe	6	17637484	0.000274	1	0.0376065	5.71317	G/A	0.119403	-3.28357
SW_IRRIGATED_SINGLE_SNP_2016	§3381622_F_0_28_G_C	Dart-SNP	6	20228412	0.000363	1	0.0408947	5.4091	C/G	0.287805	2.69095
SW_IRRIGATED_SINGLE_SNP_2016	3370447	Dart-probe	6	23902677	0.000381	1	0.0408947	5.51911	G/A	0.10396	3.78447
SW_IRRIGATED_SINGLE_SNP_2016	§#&8212321_F_0_26_C_T	Dart-SNP	6	23985343	3.37e-05	0.166512	0.0118937	7.40262	T/C	0.141463	4.05933
SW_IRRIGATED_SINGLE_SNP_2016	§#S06_23998762	Capture-SNP	6	23998762	0.00019	0.93879	0.0314577	5.94384	C/G	0.097561	3.6664
SW_IRRIGATED_SINGLE_SNP_2016	3375434_F_0_40_G_A	Dart-SNP	6	28085230	0.000255	1	0.0370575	5.70218	A/G	0.0878049	-5.03579
SW_IRRIGATED_SINGLE_SNP_2016	§3380553_F_0_37_A_G	Dart-SNP	6	28430473	4.93e-05	0.243591	0.0160274	7.07693	G/A	0.0634146	-6.36807
SW_IRRIGATED_SINGLE_SNP_2016	#8212319_F_0_33_G_T	Dart-SNP	7	211047	0.000473	1	0.0441893	5.19384	G/T	0.131707	-2.77022
SW_IRRIGATED_SINGLE_SNP_2016	#S07_515645	Capture-SNP	7	515645	0.000575	1	0.0485725	5.0335	G/A	0.141463	-2.8895
SW_IRRIGATED_SINGLE_SNP_2016	3370414	Dart-probe	7	527761	0.000242	1	0.036234	5.75783	G/A	0.217822	-2.69612
SW_IRRIGATED_SINGLE_SNP_2016	3379639_F_0_60_C_T	Dart-SNP	7	826472	0.000139	0.686799	0.0264153	7.64017	C/T	0.1	-2.91218
SW_IRRIGATED_SINGLE_SNP_2016	§£&S07_1139472	Capture-SNP	7	1139472	9.05e-06	0.0447161	0.00447161	8.53374	G/C	0.097561	-4.27743
SW_IRRIGATED_SINGLE_SNP_2016	§£&3384387_F_0_36_T_G	Dart-SNP	7	1507104	1.52e-11	7.51032e-08	5.38569e-08	23.2721	T/G	0.0609756	-25.7696
SW_IRRIGATED_SINGLE_SNP_2016	§3368799	Dart-probe	7	29729077	2.56e-05	0.12649	0.00972997	7.84251	G/A	0.0969388	-4.79914
SW_IRRIGATED_SINGLE_SNP_2016	3372928_F_0_45_G_C	Dart-SNP	7	38016496	0.000187	0.923967	0.0314577	5.95641	C/G	0.112195	-4.14462
SW_IRRIGATED_SINGLE_SNP_2016	#3381402_F_0_44_A_T	Dart-SNP	8	4385193	0.000613	1	0.049815	6.31419	A/T	0.095122	3.28947
SW_IRRIGATED_SINGLE_SNP_2016	§#3367529	Dart-probe	8	4396716	0.0003	1	0.0380077	5.92244	G/A	0.0606061	4.88534
SW_IRRIGATED_SINGLE_SNP_2016	#3375805_F_0_25_A_G	Dart-SNP	8	10382824	9.6e-05	0.474336	0.0219874	7.97105	A/G	0.22439	1.34138
SW_IRRIGATED_SINGLE_SNP_2016	§£&3378295_F_0_47_T_C	Dart-SNP	8	54076968	6.96e-11	3.43894e-07	9.84494e-08	21.6783	T/C	0.129268	-25.8004
SW_IRRIGATED_SINGLE_SNP_2016	#S09_12386473	Capture-SNP	9	12386473	0.000615	1	0.049815	6.31013	T/C	0.419512	-0.498779
SW_IRRIGATED_SINGLE_SNP_2016	§#3369936	Dart-probe	9	17702480	5.19e-05	0.256438	0.0160274	7.94918	G/A	0.0603015	-5.09758
SW_IRRIGATED_SINGLE_SNP_2016	§#8214871	Dart-probe	9	18058955	7.16e-05	0.353776	0.0194428	6.83282	G/A	0.0882353	-6.30613
SW_IRRIGATED_SINGLE_SNP_2016	8215142	Dart-probe	9	18063834	0.000421	1	0.0424523	5.71604	G/A	0.065	-6.09328
SW_IRRIGATED_SINGLE_SNP_2016	3379155_F_0_44_T_C	Dart-SNP	9	36746782	0.000299	1	0.0380077	5.56832	T/C	T/C	0.136585
SW_IRRIGATED_SINGLE_SNP_2016	#3375423	Dart-probe	9	37663421	0.000121	0.597861	0.0249109	6.60516	G/A	0.075	4.18054
SW_IRRIGATED_SINGLE_SNP_2016	§3370797_F_0_27_C_G	Dart-SNP	9	37668032	6.45e-05	0.318694	0.0187467	6.85071	G/C	0.097561	4.0815
SW_IRRIGATED_SINGLE_SNP_2016	S09_37863138	Capture-SNP	9	37863138	0.000474	1	0.0441893	5.19093	C/G	0.0829268	4.19026
SW_IRRIGATED_SINGLE_SNP_2016	§#S09_37863205	Capture-SNP	9	37863205	1.67e-06	0.00825147	0.00122907	10.017	G/C	0.112195	4.93076
SW_IRRIGATED_SINGLE_SNP_2016	§3365445	Dart-probe	9	38235548	0.000191	0.943731	0.0314577	6.50114	A/G	0.0663265	4.09075
SW_IRRIGATED_SINGLE_SNP_2016	§£&3378312_F_0_26_T_G	Dart-SNP	10	4753221	1.96e-06	0.00968436	0.00122907	11.5513	T/G	0.404878	-13.2393
SW_IRRIGATED_SINGLE_SNP_2016	§£&3382165	Dart-probe	10	23864150	0.000326	1	0.0402691	5.72663	G/A	0.144279	-4.06065
SW_IRRIGATED_SINGLE_SNP_2016	§3381060_F_0_37_T_A	Dart-SNP	10	40279011	9.79e-05	0.483724	0.0219874	6.49884	T/A	0.0487805	-5.76659
SW_IRRIGATED_SINGLE_SNP_2016	3379737_F_0_18_T_C	Dart-SNP	10	40330519	0.000389	1	0.0408947	6.71729	T/C	0.12439	-2.14844
SW_IRRIGATED_SINGLE_SNP_2016	§£8212450	Dart-probe	10	40846175	0.000444	1	0.0438761	5.3871	G/A	0.0891089	-3.46792
SW_IRRIGATED_SINGLE_SNP_2016	§#8212518_F_0_5_G_C	Dart-SNP	11	1439037	0.000172	0.849852	0.0314577	6.02984	C/G	0.117073	-3.51491
SW_IRRIGATED_SINGLE_SNP_2016	#3381765_F_0_66_T_C	Dart-SNP	11	1518615	0.000418	1	0.0424523	6.65322	T/C	0.0902439	1.91816
SW_IRRIGATED_SINGLE_SNP_2016	§8200663	Dart-probe	11	1594335	0.00054	1	0.0483698	5.09219	G/A	0.0833333	-3.3512
SW_IRRIGATED_SINGLE_SNP_2016	§#8664658_F_0_12_C_T	Dart-SNP	11	32532591	1.09e-07	0.000538569	0.000107714	12.4843	C/T	0.0634146	-8.71766
SW_IRRIGATED_SINGLE_SNP_2016	£8196458	Dart-probe	11	48101942	1.99e-06	0.00983259	0.00122907	9.96137	G/A	0.0637255	-5.46708
SW_IRRIGATED_SINGLE_SNP_2016	§8176546	Dart-probe	11	48555001	0.000264	1	0.0372693	6.0469	G/A	0.0945274	-4.2857
SW_IRRIGATED_SINGLE_SNP_2016	§£&3377127_F_0_33_C_T	Dart-SNP	11	48565137	4.89e-06	0.0241615	0.00268461	10.6976	C/T	0.0512195	1.43217
SW_IRRIGATED_SINGLE_SNP_2016	#3379830_F_0_14_T_C	Dart-SNP	11	48579774	0.000353	1	0.0408947	6.80481	T/C	0.114634	2.56012
SW_IRRIGATED_SINGLE_SNP_2016	§#3374411	Dart-probe	11	48746361	0.000294	1	0.0380077	6.09782	G/A	0.085	-4.40006
SW_IRRIGATED_SINGLE_SNP_2016	£&S11_49714952	Capture-SNP	11	49714952	1.05e-05	0.0518805	0.00471641	9.98986	T/G	0.204878	0.0722456
SW_IRRIGATED_SINGLE_SNP_2016	§£&3383169_F_0_51_A_G	Dart-SNP	11	52773784	7.97e-11	3.93798e-07	9.84494e-08	21.5366	A/G	0.0414634	-25.8172
SW_IRRIGATED_SINGLE_SNP_JOINT	#S01_4370407	Capture-SNP	1	4370407	6.66e-05	0.329071	0.00809842	5.19549	A/T	0.0552147	-5.75592
SW_IRRIGATED_SINGLE_SNP_JOINT	S01_13857308	Capture-SNP	1	13857308	0.00108914	1	0.045222	2.84806	C/T	0.0552147	2.84286
SW_IRRIGATED_SINGLE_SNP_JOINT	§£&3380258_F_0_24_C_G	Dart-SNP	1	33455878	3.06e-17	1.51195e-13	1.51195e-13	22.5007	C/G	0.0567485	-27.9231
SW_IRRIGATED_SINGLE_SNP_JOINT	§£3368345	Dart-probe	2	139713	4.62e-06	0.0228274	0.00115125	6.46431	G/A	0.343949	2.22221
SW_IRRIGATED_SINGLE_SNP_JOINT	3365450_F_0_14_A_T	Dart-SNP	2	3064588	2.2e-05	0.108702	0.00418085	5.81462	A/T	0.0766871	-2.99061
SW_IRRIGATED_SINGLE_SNP_JOINT	§3372859	Dart-probe	2	3103640	7.7e-06	0.0380457	0.0018117	5.75049	G/A	0.0757098	-4.07329
SW_IRRIGATED_SINGLE_SNP_JOINT	§#S02_37216372	Capture-SNP	2	37216372	7.25e-05	0.358222	0.00821304	4.23618	A/G	0.0644172	-3.44036
SW_IRRIGATED_SINGLE_SNP_JOINT	§S02_41147216	Capture-SNP	2	41147216	0.00103149	1	0.0436352	3.68348	T/C	0.105828	-0.21496
SW_IRRIGATED_SINGLE_SNP_JOINT	#3371175	Dart-probe	2	48698736	3.49e-05	0.172441	0.00556261	4.72889	G/A	0.19375	2.68255
SW_IRRIGATED_SINGLE_SNP_JOINT	§S03_1020642	Capture-SNP	3	1020642	0.00037	1	0.0222948	3.39419	G/C	0.0674847	-2.92786
SW_IRRIGATED_SINGLE_SNP_JOINT	§#3374672	Dart-probe	3	6726127	9.48e-06	0.0468407	0.00207934	5.53384	G/A	0.0926518	-3.26904
SW_IRRIGATED_SINGLE_SNP_JOINT	§8176115	Dart-probe	3	7218384	4.9e-05	0.242109	0.00678386	4.45028	G/A	0.133127	-2.37588
SW_IRRIGATED_SINGLE_SNP_JOINT	§8208053_F_0_34_C_T	Dart-SNP	3	7930640	0.000107	0.528687	0.00920048	4.93165	T/C	0.173313	1.2613
SW_IRRIGATED_SINGLE_SNP_JOINT	3369267_F_0_57_G_A	Dart-SNP	3	8070715	0.000333	1	0.0215607	3.44832	G/A	0.0828221	-2.58259
SW_IRRIGATED_SINGLE_SNP_JOINT	§#3367944	Dart-probe	3	8141870	4.64e-07	0.00229262	0.00020842	7.28752	G/A	0.0791139	-4.36983
SW_IRRIGATED_SINGLE_SNP_JOINT	3370889	Dart-probe	3	8141935	5.06e-05	0.250015	0.00678386	4.65784	G/A	0.0791139	-3.64674
SW_IRRIGATED_SINGLE_SNP_JOINT	3369609	Dart-probe	3	8273235	0.000683	1	0.0332918	3.89548	G/A	0.118211	-2.55464
SW_IRRIGATED_SINGLE_SNP_JOINT	§3374463	Dart-probe	3	8273294	8.24e-07	0.00407138	0.000313183	7.69457	G/A	0.0786164	-4.15451
SW_IRRIGATED_SINGLE_SNP_JOINT	§£S03_9377246	Capture-SNP	3	9377246	3.48e-05	0.171947	0.00556261	4.62011	A/T	0.168712	-2.36896
SW_IRRIGATED_SINGLE_SNP_JOINT	§&3381912_F_0_68_A_G	Dart-SNP	3	10227479	8.67e-05	0.428385	0.00869616	5.04897	A/G	0.217791	4.88196
SW_IRRIGATED_SINGLE_SNP_JOINT	S03_40734382	Capture-SNP	3	40734382	0.00105822	1	0.0443108	2.86252	G/A	0.131902	2.03737
SW_IRRIGATED_SINGLE_SNP_JOINT	§3383357_F_0_63_G_T	Dart-SNP	3	40750185	0.000354	1	0.022111	3.41783	G/T	0.0736196	-3.93782
SW_IRRIGATED_SINGLE_SNP_JOINT	§#3366011_F_0_17_C_T	Dart-SNP	3	46079384	7.04e-08	0.000347846	4.96923e-05	9.09345	C/T	0.0751534	4.15328
SW_IRRIGATED_SINGLE_SNP_JOINT	§3377445_F_0_49_A_G	Dart-SNP	3	46531172	3.15e-07	0.00155642	0.000155641	8.22757	A/G	0.0705521	-0.476459
SW_IRRIGATED_SINGLE_SNP_JOINT	§3367061	Dart-probe	3	46599820	3.39e-06	0.01675	0.000930555	5.90986	G/A	0.0959752	-5.06935
SW_IRRIGATED_SINGLE_SNP_JOINT	§8207877_F_0_16_G_A	Dart-SNP	3	47919107	7.04e-05	0.347846	0.00821304	4.25169	A/G	0.0889571	-3.77504
SW_IRRIGATED_SINGLE_SNP_JOINT	8207877	Dart-probe	3	47919125	8.02e-05	0.396268	0.00846278	4.62866	G/A	0.071875	-3.96869
SW_IRRIGATED_SINGLE_SNP_JOINT	3381778_F_0_44_C_A	Dart-SNP	3	47952172	0.000653	1	0.0322647	3.10563	C/A	0.0582822	-3.03255
SW_IRRIGATED_SINGLE_SNP_JOINT	§#3382753_F_0_51_T_C	Dart-SNP	3	48626279	1.52e-06	0.00751032	0.000533628	7.32561	T/C	0.0490798	-0.435558
SW_IRRIGATED_SINGLE_SNP_JOINT	3366381_F_0_47_G_C	Dart-SNP	4	1372317	0.000435	1	0.0249923	4.15725	G/C	0.095092	2.21522
SW_IRRIGATED_SINGLE_SNP_JOINT	£S04_1511586	Capture-SNP	4	1511586	3.94e-05	0.194675	0.00589925	5.48847	A/G	0.0736196	0.753909
SW_IRRIGATED_SINGLE_SNP_JOINT	8208118_F_0_5_G_A	Dart-SNP	4	1927259	0.000312	1	0.0211177	4.34077	A/G	0.0981595	2.20283
SW_IRRIGATED_SINGLE_SNP_JOINT	3377630_F_0_56_A_G	Dart-SNP	4	2327033	0.000694	1	0.0332918	3.90074	A/G	0.234663	-0.645491
SW_IRRIGATED_SINGLE_SNP_JOINT	§#3372264_F_0_14_T_C	Dart-SNP	4	2357042	5.82e-05	0.287566	0.0074115	5.27049	T/C	0.291411	-0.950428
SW_IRRIGATED_SINGLE_SNP_JOINT	§£S04_2390659	Capture-SNP	4	2390659	2.35e-06	0.0116113	0.000683021	6.05931	A/C	0.233129	-2.98629
SW_IRRIGATED_SINGLE_SNP_JOINT	#S04_2394093	Capture-SNP	4	2394093	5.85e-05	0.289048	0.0074115	4.34844	C/T	0.303681	-2.15599
SW_IRRIGATED_SINGLE_SNP_JOINT	3377694_F_0_22_C_T	Dart-SNP	4	2395217	3.75e-05	0.185287	0.00579023	5.51677	C/T	0.248466	-4.15345
SW_IRRIGATED_SINGLE_SNP_JOINT	£3381626_F_0_57_C_T	Dart-SNP	4	2546888	0.000369	1	0.0222948	3.39669	C/T	0.282209	-1.71551
SW_IRRIGATED_SINGLE_SNP_JOINT	§#S04_2567035	Capture-SNP	4	2567035	0.000358	1	0.022111	3.41097	T/G	0.315951	-1.78773
SW_IRRIGATED_SINGLE_SNP_JOINT	§#S04_3204956	Capture-SNP	4	3204956	7.48e-05	0.369587	0.00821304	4.22018	T/C	0.150307	-2.67947
SW_IRRIGATED_SINGLE_SNP_JOINT	§#3383126_F_0_32_A_G	Dart-SNP	4	45453656	0.000442	1	0.0250419	4.14831	A/G	0.263804	-0.416185
SW_IRRIGATED_SINGLE_SNP_JOINT	S04_45984485	Capture-SNP	4	45984485	0.000188	0.928908	0.0142909	3.74312	T/C	0.128834	2.40666
SW_IRRIGATED_SINGLE_SNP_JOINT	3375610	Dart-probe	5	2712341	0.000446	1	0.0250419	3.42522	G/A	0.0793651	-3.03225
SW_IRRIGATED_SINGLE_SNP_JOINT	8212110_F_0_68_T_A	Dart-SNP	5	40577100	0.00078	1	0.0361109	3.83631	T/A	0.317485	-4.09641
SW_IRRIGATED_SINGLE_SNP_JOINT	3378505_F_0_19_C_T	Dart-SNP	6	18555094	0.000343	1	0.0217277	4.28784	C/T	0.059816	1.50865
SW_IRRIGATED_SINGLE_SNP_JOINT	§3368758	Dart-probe	6	18585940	9.99e-05	0.493606	0.00891145	4.0958	G/A	0.0809969	-3.54235
SW_IRRIGATED_SINGLE_SNP_JOINT	S06_18929309	Capture-SNP	6	18929309	0.00110732	1	0.0455939	2.83975	A/G	0.294479	-1.4802
SW_IRRIGATED_SINGLE_SNP_JOINT	#3379201_F_0_42_T_C	Dart-SNP	6	23072874	0.000336	1	0.0215607	4.29909	C/T	0.236196	-0.764185
SW_IRRIGATED_SINGLE_SNP_JOINT	§#&8212321_F_0_26_C_T	Dart-SNP	6	23985343	0.000688	1	0.0332918	3.07919	T/C	0.128834	2.18554
SW_IRRIGATED_SINGLE_SNP_JOINT	§#S06_23998762	Capture-SNP	6	23998762	0.000334	1	0.0215607	3.44785	C/G	0.0766871	2.71091
SW_IRRIGATED_SINGLE_SNP_JOINT	3369744	Dart-probe	6	26589485	0.00103326	1	0.0436352	3.1015	G/A	0.0501567	3.20731
SW_IRRIGATED_SINGLE_SNP_JOINT	§S06_26718157	Capture-SNP	6	26718157	1.7e-05	0.083997	0.00335988	4.99869	T/A	0.0521472	4.53279
SW_IRRIGATED_SINGLE_SNP_JOINT	#S06_29500692	Capture-SNP	6	29500692	0.000407	1	0.0237168	3.34649	A/C	0.177914	-1.84765
SW_IRRIGATED_SINGLE_SNP_JOINT	#8212319_F_0_33_G_T	Dart-SNP	7	211047	0.000108	0.533628	0.00920048	4.02735	G/T	0.116564	-2.36807
SW_IRRIGATED_SINGLE_SNP_JOINT	#S07_515645	Capture-SNP	7	515645	0.000101	0.499041	0.00891145	4.06611	G/A	0.113497	-2.56781
SW_IRRIGATED_SINGLE_SNP_JOINT	§£&S07_1139472	Capture-SNP	7	1139472	1.65e-07	0.000815265	9.0585e-05	7.51099	G/C	0.0797546	-3.85498
SW_IRRIGATED_SINGLE_SNP_JOINT	§#8210783	Dart-probe	7	1177914	2.9e-05	0.143289	0.005307	4.72781	G/A	0.107692	-2.81276
SW_IRRIGATED_SINGLE_SNP_JOINT	3380111_F_0_61_A_C	Dart-SNP	7	1226033	0.00100303	1	0.0430954	3.6988	C/A	0.148773	-1.67691
SW_IRRIGATED_SINGLE_SNP_JOINT	§£&3384387_F_0_36_T_G	Dart-SNP	7	1507104	1.07e-15	5.28687e-12	2.64343e-12	20.1648	T/G	0.0720859	-27.9304
SW_IRRIGATED_SINGLE_SNP_JOINT	8216048_F_0_53_G_T	Dart-SNP	8	996020	0.000147	0.726327	0.0121055	4.75526	T/G	0.0812883	2.51443
SW_IRRIGATED_SINGLE_SNP_JOINT	§3384367_F_0_18_T_C	Dart-SNP	8	1055792	9.74e-06	0.0481253	0.00207934	6.27268	T/C	0.0674847	-6.9395
SW_IRRIGATED_SINGLE_SNP_JOINT	S08_1060137	Capture-SNP	8	1060137	0.000244	1	0.0172229	3.60908	A/G	0.134969	2.40789
SW_IRRIGATED_SINGLE_SNP_JOINT	3366878	Dart-probe	8	1080414	0.00011	0.54351	0.00921203	4.16444	G/A	0.101587	2.75017
SW_IRRIGATED_SINGLE_SNP_JOINT	§S08_1323687	Capture-SNP	8	1323687	5.08e-05	0.251003	0.00678386	4.42256	T/G	0.0736196	3.51907
SW_IRRIGATED_SINGLE_SNP_JOINT	S08_1679636	Capture-SNP	8	1679636	0.000248	1	0.0172587	3.59929	G/T	0.128834	2.73674
SW_IRRIGATED_SINGLE_SNP_JOINT	3374387	Dart-probe	8	1795777	0.000478	1	0.0259538	3.73033	G/A	0.0660377	3.21801
SW_IRRIGATED_SINGLE_SNP_JOINT	&8206489	Dart-probe	8	1795842	0.000998	1	0.0430954	2.9751	G/A	0.0660377	3.10097
SW_IRRIGATED_SINGLE_SNP_JOINT	3375551	Dart-probe	8	1817992	0.00114602	1	0.0467199	2.83426	G/A	0.0895062	2.57
SW_IRRIGATED_SINGLE_SNP_JOINT	§3374483	Dart-probe	8	1818045	6.72e-05	0.332035	0.00809842	4.55888	G/A	0.0660377	3.51489
SW_IRRIGATED_SINGLE_SNP_JOINT	8208010_F_0_53_G_A	Dart-SNP	8	2466312	8.6e-05	0.424926	0.00869616	4.14729	A/G	0.095092	2.93009
SW_IRRIGATED_SINGLE_SNP_JOINT	S08_2729368	Capture-SNP	8	2729368	0.000475	1	0.0259538	3.26786	T/C	0.217791	1.65586
SW_IRRIGATED_SINGLE_SNP_JOINT	3372715	Dart-probe	8	3178552	0.00119986	1	0.0481993	2.92538	G/A	0.133758	2.31352
SW_IRRIGATED_SINGLE_SNP_JOINT	3372525	Dart-probe	8	4308591	0.00017	0.83997	0.0135479	3.93157	G/A	0.0560748	3.93593
SW_IRRIGATED_SINGLE_SNP_JOINT	§3384309_F_0_37_G_A	Dart-SNP	8	4340561	7.36e-05	0.363658	0.00821304	5.14008	G/A	0.0567485	1.10891
SW_IRRIGATED_SINGLE_SNP_JOINT	#3381402_F_0_44_A_T	Dart-SNP	8	4385193	7.53e-07	0.00372057	0.000310048	7.72614	A/T	0.0782209	1.55504
SW_IRRIGATED_SINGLE_SNP_JOINT	§#3367529	Dart-probe	8	4396716	1.42e-07	0.000701622	8.77028e-05	7.99903	G/A	0.0534591	5.8504
SW_IRRIGATED_SINGLE_SNP_JOINT	#3375805_F_0_25_A_G	Dart-SNP	8	10382824	0.000239	1	0.0171145	4.48711	A/G	0.22546	0.635866
SW_IRRIGATED_SINGLE_SNP_JOINT	§£&3378295_F_0_47_T_C	Dart-SNP	8	54076968	4.18e-15	2.06534e-11	6.88446e-12	19.2824	T/C	0.0996933	-27.9543
SW_IRRIGATED_SINGLE_SNP_JOINT	#S08_61928292	Capture-SNP	8	61928292	9.84e-05	0.486194	0.00891145	4.0773	A/G	0.233129	-1.88241
SW_IRRIGATED_SINGLE_SNP_JOINT	#S09_12386473	Capture-SNP	9	12386473	0.000186	0.919026	0.0142909	4.62694	T/C	0.349693	-0.506159
SW_IRRIGATED_SINGLE_SNP_JOINT	§S09_17271668	Capture-SNP	9	17271668	0.000882	1	0.0392609	2.95392	C/T	0.0766871	-2.65441
SW_IRRIGATED_SINGLE_SNP_JOINT	§#3369936	Dart-probe	9	17702480	0.000233	1	0.0169302	4.03131	G/A	0.0626959	-3.36092
SW_IRRIGATED_SINGLE_SNP_JOINT	§#8214871	Dart-probe	9	18058955	0.000489	1	0.0261242	3.29483	G/A	0.08	-4.08669
SW_IRRIGATED_SINGLE_SNP_JOINT	§8210639_F_0_6_G_A	Dart-SNP	9	19108925	0.000497	1	0.0261242	4.08445	A/G	0.0506135	-0.260135
SW_IRRIGATED_SINGLE_SNP_JOINT	8207949_F_0_28_G_C	Dart-SNP	9	36050274	0.000186	0.919026	0.0142909	4.62573	C/G	0.053681	8.39772
SW_IRRIGATED_SINGLE_SNP_JOINT	§8176472	Dart-probe	9	36375757	8.05e-05	0.397751	0.00846278	4.43863	G/A	0.0740741	-3.15172
SW_IRRIGATED_SINGLE_SNP_JOINT	#3375423	Dart-probe	9	37663421	0.000927	1	0.0408956	3.02864	G/A	0.0658307	2.86308
SW_IRRIGATED_SINGLE_SNP_JOINT	§#S09_37863205	Capture-SNP	9	37863205	0.00115358	1	0.0467199	2.81921	G/C	0.101227	2.34832
SW_IRRIGATED_SINGLE_SNP_JOINT	§3382844_F_0_43_T_G	Dart-SNP	10	612515	0.00071	1	0.0337318	3.88819	T/G	0.31135	-1.66185
SW_IRRIGATED_SINGLE_SNP_JOINT	3371527	Dart-probe	10	735250	0.000542	1	0.0281897	3.32944	G/A	0.21519	-1.80276
SW_IRRIGATED_SINGLE_SNP_JOINT	§£&3378312_F_0_26_T_G	Dart-SNP	10	4753221	5.26e-09	2.59897e-05	5.19793e-06	10.6126	T/G	0.371166	-13.9756
SW_IRRIGATED_SINGLE_SNP_JOINT	§£&3382165	Dart-probe	10	23864150	0.000101	0.499041	0.00891145	4.24722	G/A	0.121118	-3.14186
SW_IRRIGATED_SINGLE_SNP_JOINT	§£8212450	Dart-probe	10	40846175	0.0002	0.9882	0.0149727	3.80333	G/A	0.0965732	-2.45615
SW_IRRIGATED_SINGLE_SNP_JOINT	§#8179056	Dart-probe	10	41045490	0.000719	1	0.0338341	3.12754	G/A	0.116719	-2.06056
SW_IRRIGATED_SINGLE_SNP_JOINT	§#S10_41082496	Capture-SNP	10	41082496	0.000652	1	0.0322647	3.93474	C/T	0.138037	-0.696098
SW_IRRIGATED_SINGLE_SNP_JOINT	§#3382850_F_0_52_A_G	Dart-SNP	10	41198999	9.02e-05	0.445678	0.00873879	5.02733	A/G	0.128834	-1.4731
SW_IRRIGATED_SINGLE_SNP_JOINT	§#&3377812_F_0_9_T_A	Dart-SNP	10	41275947	9.88e-05	0.488171	0.00891145	4.97638	T/A	0.0935583	-1.15059
SW_IRRIGATED_SINGLE_SNP_JOINT	3370653	Dart-probe	10	41404692	0.000408	1	0.0237168	3.43518	G/A	0.128125	-2.4678
SW_IRRIGATED_SINGLE_SNP_JOINT	§#3377213_F_0_23_T_C	Dart-SNP	10	41476459	3.39e-05	0.1675	0.00556261	5.57226	T/C	0.0766871	0.888726
SW_IRRIGATED_SINGLE_SNP_JOINT	§#S10_41571980	Capture-SNP	10	41571980	1.87e-06	0.00923967	0.000577479	7.20762	T/A	0.053681	-0.961825
SW_IRRIGATED_SINGLE_SNP_JOINT	3379386_F_0_66_T_A	Dart-SNP	10	42048618	0.000284	1	0.0194895	4.39157	T/A	0.105828	-0.35086
SW_IRRIGATED_SINGLE_SNP_JOINT	§#3383887_F_0_14_C_T	Dart-SNP	10	42372603	1.62e-06	0.00800442	0.000533628	6.25846	C/T	0.0552147	-4.84987
SW_IRRIGATED_SINGLE_SNP_JOINT	3377683_F_0_40_C_T	Dart-SNP	10	42666942	0.000617	1	0.0311081	3.96497	C/T	0.326687	2.72173
SW_IRRIGATED_SINGLE_SNP_JOINT	S11_1063390	Capture-SNP	11	1063390	0.000496	1	0.0261242	3.24581	C/A	0.0858896	2.36495
SW_IRRIGATED_SINGLE_SNP_JOINT	§S11_1106778	Capture-SNP	11	1106778	0.000999	1	0.0430954	3.70093	G/C	0.222393	-1.90415
SW_IRRIGATED_SINGLE_SNP_JOINT	18323277	Dart-probe	11	1218325	0.000821	1	0.0368778	3.01521	G/A	0.133127	1.8889
SW_IRRIGATED_SINGLE_SNP_JOINT	§#S11_1274504	Capture-SNP	11	1274504	0.000572	1	0.0291366	3.1734	C/G	0.147239	1.93281
SW_IRRIGATED_SINGLE_SNP_JOINT	§#3378092_F_0_34_C_T	Dart-SNP	11	1324048	0.00057	1	0.0291366	4.00912	C/T	0.138037	5.44016
SW_IRRIGATED_SINGLE_SNP_JOINT	§#8212518_F_0_5_G_C	Dart-SNP	11	1439037	0.000463	1	0.0257043	4.12273	G/C	0.105828	-2.65682
SW_IRRIGATED_SINGLE_SNP_JOINT	§8207515_F_0_37_T_G	Dart-SNP	11	1495234	4.46e-05	0.220369	0.00648143	5.41891	G/T	0.223926	1.3247
SW_IRRIGATED_SINGLE_SNP_JOINT	#3381765_F_0_66_T_C	Dart-SNP	11	1518615	0.000329	1	0.0215607	4.31035	T/C	0.0843558	1.56302
SW_IRRIGATED_SINGLE_SNP_JOINT	3379941_F_0_27_G_T	Dart-SNP	11	4439457	0.000812	1	0.0368082	2.99568	G/T	0.0705521	3.36621
SW_IRRIGATED_SINGLE_SNP_JOINT	§#8664658_F_0_12_C_T	Dart-SNP	11	32532591	4.66e-06	0.0230251	0.00115125	5.6891	C/T	0.0613497	-5.9006
SW_IRRIGATED_SINGLE_SNP_JOINT	§S11_45875530	Capture-SNP	11	45875530	0.000782	1	0.0361109	3.01505	G/A	0.0521472	3.54196
SW_IRRIGATED_SINGLE_SNP_JOINT	£8196458	Dart-probe	11	48101942	3.2e-05	0.158112	0.00556261	4.72777	G/A	0.0621118	-3.64167
SW_IRRIGATED_SINGLE_SNP_JOINT	§£&3377127_F_0_33_C_T	Dart-SNP	11	48565137	5.17e-09	2.5545e-05	5.19793e-06	10.6226	C/T	0.0506135	0.16232
SW_IRRIGATED_SINGLE_SNP_JOINT	#3379830_F_0_14_T_C	Dart-SNP	11	48579774	0.00017	0.83997	0.0135479	4.67433	T/C	0.131902	2.4152
SW_IRRIGATED_SINGLE_SNP_JOINT	§#3374411	Dart-probe	11	48746361	0.000215	1	0.0158554	3.89458	G/A	0.0981013	-2.88864
SW_IRRIGATED_SINGLE_SNP_JOINT	£&S11_49714952	Capture-SNP	11	49714952	1.01e-05	0.0499041	0.00207934	6.25438	T/G	0.153374	0.0559031
SW_IRRIGATED_SINGLE_SNP_JOINT	3380677_F_0_38_A_T	Dart-SNP	11	50337355	0.000392	1	0.0233358	4.21444	A/T	0.429448	1.88944
SW_IRRIGATED_SINGLE_SNP_JOINT	8207095_F_0_31_G_A	Dart-SNP	11	50784450	0.000791	1	0.0361882	3.82901	G/A	0.435583	-2.1788
SW_IRRIGATED_SINGLE_SNP_JOINT	§S11_50860864	Capture-SNP	11	50860864	8.8e-05	0.434808	0.00869616	4.13559	T/C	0.411043	-1.81527
SW_IRRIGATED_SINGLE_SNP_JOINT	§£&3383169_F_0_51_A_G	Dart-SNP	11	52773784	2.18e-08	0.000107714	1.79523e-05	9.77828	A/G	0.0521472	-13.8681
& common markers between irrigated and drought single-SNP model GWAS
# common markers between data analysed separated by one year and joint-GWAS
£ common markers between data analysed separated by more than two years and joint-GWAS
§ common between single-model GWAS and segment-based GWAS
1R2 (%): Phenotypic variance explained.
2 Alleles: Major/Minor allele.
3MAF: Minor allele frequency.
4Effect: Major allele effect.
