# Supplementary material for: Genome-Wide Association Studies Detect Multiple QTLs for Productivity in Mesoamerican Diversity Panel of Common Bean Under Drought Stress
Source: Front Plant Sci. 2020 Nov 12;11:574674. doi: 10.3389/fpls.2020.574674 (PMC7738703; doi:10.3389/fpls.2020.574674)
Supplement: Supplementary file 11 [file Table_9.xlsx]

## Sheet: Plan1
Supplementary Table 9. Segment-based GWAS with significant markers associated with seed weight under drought and irrigation conditions for all experiments and joint analysis.
Trait	Top Marker ID1	Marker type	Chr	Position	Start	End	No. SNPs by segment&	p-value	BONF	FDR_BH	Marker R2 (%)2
SW_DROUGHT_SEG_2014	3378581_F_0_36_C_A	SNP	6	28912493	28842624	28934587	4	0.000156118	0.247915	0.0354165	32.6743
SW_DROUGHT_SEG_2014	*§3382165	DArT	10	23864150	23864150	23864150	1	9.67e-05	0.15356	0.0255933	26.9038
SW_DROUGHT_SEG_2014	#£3380258_F_0_24_C_G	SNP	1	33455878	33455878	33455878	1	7.24e-12	1.14971e-08	5.74856e-09	21.5022
SW_DROUGHT_SEG_2014	#£3378295_F_0_47_T_C	SNP	8	54076968	54076968	54076968	1	1.76e-12	2.79488e-09	2.79488e-09	20.3847
SW_DROUGHT_SEG_2014	£3384387_F_0_36_T_G	SNP	7	1507104	1476630	1561421	5	3.35555e-05	0.0532861	0.0106572	15.3867
SW_DROUGHT_SEG_2014	*§3383169_F_0_51_A_G	SNP	11	52773784	52773784	52829975	3	1.53093e-05	0.0243112	0.00607779	8.32825
SW_DROUGHT_SEG_2014	3378312_F_0_26_T_G	SNP	10	4753221	4753221	4816881	4	1.12908e-05	0.0179298	0.0059766	4.06935
SW_DROUGHT_SEG_2016	#£3380258_F_0_24_C_G	SNP	1	33455878	33455878	33455878	1	1.37e-05	0.0217556	0.0165681	21.5022
SW_DROUGHT_SEG_2016	#£3378295_F_0_47_T_C	SNP	8	54076968	54076968	54076968	1	3.13e-05	0.0497044	0.0165681	20.3847
SW_DROUGHT_SEG_2016	3377757_F_0_35_G_A	SNP	7	32137764	32137764	32137764	1	3e-05	0.04764	0.0165681	0.0387281
SW_DROUGHT_SEG_JOINT	*§3382165	DArT	10	23864150	23864150	23864150	1	8.65e-05	0.137362	0.0343405	26.9038
SW_DROUGHT_SEG_JOINT	#£3380258_F_0_24_C_G	SNP	1	33455878	33455878	33455878	1	3.4e-12	5.3992e-09	5.3992e-09	21.5022
SW_DROUGHT_SEG_JOINT	#£3378295_F_0_47_T_C	SNP	8	54076968	54076968	54076968	1	1.03e-11	1.63564e-08	8.1782e-09	20.3847
SW_DROUGHT_SEG_JOINT	*§3383169_F_0_51_A_G	SNP	11	52773784	52773784	52829975	3	5.63864e-05	0.0895416	0.0298472	8.32825
SW_IRRIGATED_SEG_2014	16648859_F_0_14_G_A	SNP	5	5401110	5401110	5401110	1	0.000801	1	0.0397496	0.00742437
SW_IRRIGATED_SEG_2014	3372975_F_0_66_T_A	SNP	7	7377564	7377532	7377564	2	3.67021e-05	0.0582829	0.00512006	2.70765
SW_IRRIGATED_SEG_2014	§ 3368345	DArT	2	139713	139713	196850	2	0.00014977	0.237835	0.0113255	2.96531
SW_IRRIGATED_SEG_2014	§ S02_48591041	Capture-SNP	2	48591041	48529781	48591041	3	0.000881784	1	0.0424325	3.11239
SW_IRRIGATED_SEG_2014	S10_1269910	Capture-SNP	10	1269910	1269845	1269910	2	0.00101337	1	0.0466609	3.7572
SW_IRRIGATED_SEG_2014	3378312_F_0_26_T_G	SNP	10	4753221	4753221	4816881	4	3.17044e-07	0.000503466	8.3911e-05	4.06935
SW_IRRIGATED_SEG_2014	3380834_F_0_48_T_C	SNP	1	4499587	4499587	4499587	1	7.37e-12	1.17036e-08	3.90119e-09	5.28763
SW_IRRIGATED_SEG_2014	3383126_F_0_32_A_G	SNP	4	45453656	45422981	45474393	4	3.96058e-05	0.062894	0.00512006	5.41509
SW_IRRIGATED_SEG_2014	3381117_F_0_20_G_A	SNP	5	36492416	36492416	36492416	1	0.00107164	1	0.0472712	8.13499
SW_IRRIGATED_SEG_2014	£ 3383169_F_0_51_A_G	SNP	11	52773784	52773784	52829975	3	1.95086e-05	0.0309797	0.00374779	8.32825
SW_IRRIGATED_SEG_2014	3369047_F_0_14_A_G	SNP	4	47226726	47157763	47226726	9	0.000397758	0.63164	0.0233941	8.79279
SW_IRRIGATED_SEG_2014	16648814_F_0_18_C_T	SNP	8	2735422	2679710	2735422	4	4.5998e-05	0.0730448	0.00512006	8.87033
SW_IRRIGATED_SEG_2014	3382279_F_0_6_C_T	SNP	11	7411543	7411543	7443610	2	4.9015e-10	7.78358e-07	1.9459e-07	9.64386
SW_IRRIGATED_SEG_2014	8215084_F_0_9_A_G	SNP	9	34385973	34385973	34436370	2	0.000722079	1	0.0369891	10.8109
SW_IRRIGATED_SEG_2014	3383127_F_0_48_A_G	SNP	7	28534158	28534158	28534158	1	7.08e-06	0.011243	0.00160615	11.1203
SW_IRRIGATED_SEG_2014	3381348_F_0_51_T_C	SNP	6	23075700	23053028	23141081	5	3.78833e-05	0.0601587	0.00512006	12.2116
SW_IRRIGATED_SEG_2014	13122164_F_0_7_C_T	SNP	5	24088601	23995085	24088601	2	4.99127e-09	7.92614e-06	1.58523e-06	12.9011
SW_IRRIGATED_SEG_2014	§ 3378457_F_0_47_G_A	SNP	6	29648236	29585896	29648314	6	6.23219e-05	0.0989672	0.00589392	13.4122
SW_IRRIGATED_SEG_2014	3377915_F_0_19_A_T	SNP	2	13878517	13878517	13878517	1	0.000178	0.282664	0.0128484	13.6578
SW_IRRIGATED_SEG_2014	3366077_F_0_18_G_A	SNP	2	47881948	47881948	47968946	4	7.14678e-05	0.113491	0.00630505	14.1311
SW_IRRIGATED_SEG_2014	3372264_F_0_14_T_C	SNP	4	2357042	2327026	2395217	8	6.30961e-05	0.100197	0.00589392	14.2551
SW_IRRIGATED_SEG_2014	3380611_F_0_11_A_C	SNP	6	30288826	30288826	30335273	4	0.00102842	1	0.0466609	14.6277
SW_IRRIGATED_SEG_2014	§ S04_2256898	Capture-SNP	4	2256898	2203705	2303486	9	0.000324729	0.51567	0.0214862	15.1545
SW_IRRIGATED_SEG_2014	£ 3384387_F_0_36_T_G	SNP	7	1507104	1476630	1561421	5	0.00012976	0.206059	0.0103029	15.3867
SW_IRRIGATED_SEG_2014	§ S04_2567035	Capture-SNP	4	2567035	2481461	2577928	10	0.000445128	0.706863	0.0252451	15.8406
SW_IRRIGATED_SEG_2014	§ S03_9377246	Capture-SNP	3	9377246	9377246	9377246	1	0.000232	0.368416	0.0160181	16.3702
SW_IRRIGATED_SEG_2014	3377127_F_0_33_C_T	SNP	11	48565137	48555001	48579774	3	0.000338419	0.537409	0.0214964	17.4287
SW_IRRIGATED_SEG_2014	§ 8179056	DArT	10	41045490	41040537	41125300	5	4.83633e-05	0.0768009	0.00512006	17.7743
SW_IRRIGATED_SEG_2014	£ 3378295_F_0_47_T_C	SNP	8	54076968	54076968	54076968	1	2.49e-12	3.95412e-09	1.97706e-09	20.3847
SW_IRRIGATED_SEG_2014	£ 3380258_F_0_24_C_G	SNP	1	33455878	33455878	33455878	1	1.55e-12	2.4614e-09	1.97706e-09	21.5022
SW_IRRIGATED_SEG_2014	§ 3367061	DArT	3	46599820	46599820	46599820	1	0.00065	1	0.0355931	21.7921
SW_IRRIGATED_SEG_2014	§ 3383779_F_0_47_T_A	SNP	1	1021201	970457	1056963	13	0.00069975	1	0.0369891	23.6199
SW_IRRIGATED_SEG_2014	3377812_F_0_9_T_A	SNP	10	41275947	41198999	41275947	3	2.12406e-05	0.0337301	0.00374779	25.8246
SW_IRRIGATED_SEG_2014	3377213_F_0_23_T_C	SNP	10	41476459	41404692	41476459	5	0.000127386	0.202289	0.0103029	26.0869
SW_IRRIGATED_SEG_2014	§ 3382165	DArT	10	23864150	23864150	23864150	1	4.65e-05	0.073842	0.00512006	26.9038
SW_IRRIGATED_SEG_2014	§ 3376862	DArT	6	28842651	28842624	28934587	4	0.000363479	0.577205	0.0222002	32.6743
SW_IRRIGATED_SEG_2015	£ 3383169_F_0_51_A_G	SNP	11	52773784	52773784	52829975	3	0.000164272	0.260864	0.0367751	8.32825
SW_IRRIGATED_SEG_2015	3374572	DArT	3	1033959	996638	1055352	7	0.000276087	0.438426	0.0454745	13.8517
SW_IRRIGATED_SEG_2015	§ 8210783	DArT	7	1177914	1177914	1226033	2	2.58381e-05	0.0410309	0.0102577	20.5801
SW_IRRIGATED_SEG_2015	3366011_F_0_17_C_T	SNP	3	46079384	46079384	46079384	1	0.000156	0.247728	0.0367751	20.8186
SW_IRRIGATED_SEG_2015	§ 3374672	DArT	3	6726127	6726127	6726127	1	0.000315	0.50022	0.0454745	15.415
SW_IRRIGATED_SEG_2015	§ 8176546	DArT	11	48555001	48555001	48579774	3	0.000132776	0.210848	0.0367751	17.4287
SW_IRRIGATED_SEG_2015	§ 3383887_F_0_14_C_T	SNP	10	42372603	42372603	42410990	4	1.77394e-05	0.0281702	0.00939006	17.0168
SW_IRRIGATED_SEG_2015	§ S04_3204956	Capture-SNP	4	3204956	3182966	3204956	2	0.000185265	0.294201	0.0367751	19.5679
SW_IRRIGATED_SEG_2015	£ 3384387_F_0_36_T_G	SNP	7	1507104	1476630	1561421	5	0.000314517	0.499453	0.0454745	15.3867
SW_IRRIGATED_SEG_2015	£ 3378295_F_0_47_T_C	SNP	8	54076968	54076968	54076968	1	3.69e-10	5.85972e-07	2.92986e-07	20.3847
SW_IRRIGATED_SEG_2015	£ 3380258_F_0_24_C_G	SNP	1	33455878	33455878	33455878	1	2.09e-10	3.31892e-07	2.92986e-07	21.5022
SW_IRRIGATED_SEG_2016	3381252_F_0_43_T_C	SNP	9	37807436	37710831	37807436	4	0.00124791	1	0.049542	0.13477
SW_IRRIGATED_SEG_2016	§ 8200663	DArT	11	1594335	292266	292266	1	0.00100315	1	0.0470582	1.21523
SW_IRRIGATED_SEG_2016	§ 8212518_F_0_5_G_C	SNP	11	1439037	38189357	38235548	2	7.54854e-05	0.119871	0.010534	2.46228
SW_IRRIGATED_SEG_2016	§ 8664658_F_0_12_C_T	SNP	11	32532591	139713	196850	2	1.24172e-05	0.0197185	0.0039437	2.96531
SW_IRRIGATED_SEG_2016	3380088_F_0_66_G_A	SNP	2	292266	20166810	20228412	4	0.00118174	1	0.0489678	3.53663
SW_IRRIGATED_SEG_2016	§ 3367529	DArT	8	4396716	4753221	4816881	4	0.00106681	1	0.0470582	4.06935
SW_IRRIGATED_SEG_2016	3366152	DArT	4	4257394	26718157	26718157	1	0.0010615	1	0.0470582	4.47792
SW_IRRIGATED_SEG_2016	§ 8214871	DArT	9	18058955	17637484	17637484	1	0.000236623	0.375757	0.0255139	5.09721
SW_IRRIGATED_SEG_2016	§ 8212321_F_0_26_C_T	SNP	6	23985343	37837739	37888458	4	6.0563e-05	0.096174	0.0096174	5.92932
SW_IRRIGATED_SEG_2016	§ 3370797_F_0_27_C_G	SNP	9	37668032	23928852	24001164	5	4.8732e-05	0.0773864	0.00869871	6.50402
SW_IRRIGATED_SEG_2016	£ 3384387_F_0_36_T_G	SNP	7	1507104	37216371	37264336	4	0.000280339	0.445178	0.026187	6.98488
SW_IRRIGATED_SEG_2016	£ 3378295_F_0_47_T_C	SNP	8	54076968	52773784	52829975	3	6.96e-11	1.10525e-07	5.52624e-08	8.32825
SW_IRRIGATED_SEG_2016	§ S07_1139472	Capture-SNP	7	1139472	4385193	4396716	3	0.000921347	1	0.0470582	8.75954
SW_IRRIGATED_SEG_2016	§ 3368799	DArT	7	29729077	1751984	1751988	2	0.000609443	0.967795	0.0387118	10.0149
SW_IRRIGATED_SEG_2016	§ 3381622_F_0_28_G_C	SNP	6	20228412	48746361	48788986	4	0.00117469	1	0.0489678	10.614
SW_IRRIGATED_SEG_2016	§ S09_37863205	Capture-SNP	9	37863205	1439015	1518615	7	7.96022e-05	0.126408	0.010534	10.7675
SW_IRRIGATED_SEG_2016	§ 8210783	DArT	7	1177914	49151165	49251158	2	0.000808176	1	0.0458351	10.9493
SW_IRRIGATED_SEG_2016	3378312_F_0_26_T_G	SNP	10	4753221	1548763	1594335	6	0.00101696	1	0.0470582	11.6574
SW_IRRIGATED_SEG_2016	§ 3368345	DArT	2	139713	48568168	48626279	2	4.22089e-05	0.0670277	0.00869871	11.9406
SW_IRRIGATED_SEG_2016	§ 3374411	DArT	11	48746361	37710831	37807436	4	0.00120261	1	0.0489678	13.477
SW_IRRIGATED_SEG_2016	§ 3374672	DArT	3	6726127	29706033	29729077	2	0.000551	0.874988	0.0364578	13.7794
SW_IRRIGATED_SEG_2016	3377400_F_0_42_G_T	SNP	3	49151165	2327026	2395217	8	0.000987105	1	0.0470582	14.2551
SW_IRRIGATED_SEG_2016	§ 8213987	DArT	6	17637484	1476630	1561421	5	0.000274	0.435112	0.026187	15.3867
SW_IRRIGATED_SEG_2016	§ 3369936	DArT	9	17702480	6726127	6726127	1	0.000389189	0.618032	0.026871	15.415
SW_IRRIGATED_SEG_2016	§ 3381060_F_0_37_T_A	SNP	10	40279011	17702480	17747111	3	0.000353304	0.561047	0.0265127	16.0948
SW_IRRIGATED_SEG_2016	§ S02_37216372	Capture-SNP	2	37216372	9377246	9377246	1	0.000367305	0.58328	0.0265127	16.3702
SW_IRRIGATED_SEG_2016	£ 3383169_F_0_51_A_G	SNP	11	52773784	48555001	48579774	3	8.48685e-08	0.000134771	4.49237e-05	17.4287
SW_IRRIGATED_SEG_2016	§ S04_2390659	Capture-SNP	4	2390659	4234949	4271580	8	0.000907181	1	0.0470582	18.5262
SW_IRRIGATED_SEG_2016	§ 3380553_F_0_37_A_G	SNP	6	28430473	37569296	37668032	5	4.93e-05	0.0782884	0.00869871	18.576
SW_IRRIGATED_SEG_2016	§ 3382165	DArT	10	23864150	40270344	40366368	4	0.000326	0.517688	0.0265127	20.1098
SW_IRRIGATED_SEG_2016	£ 3380258_F_0_24_C_G	SNP	1	33455878	54076968	54076968	1	2.18e-11	3.46184e-08	3.46184e-08	20.3847
SW_IRRIGATED_SEG_2016	3382753_F_0_51_T_C	SNP	3	48626279	28430473	28430473	1	4.30796e-05	0.0684104	0.00869871	20.4689
SW_IRRIGATED_SEG_2016	3377445_F_0_49_A_G	SNP	3	46531172	1177914	1226033	2	0.000766799	1	0.0450991	20.5801
SW_IRRIGATED_SEG_2016	§ 3365445	DArT	9	38235548	46079384	46079384	1	0.000158158	0.251155	0.0193196	20.8186
SW_IRRIGATED_SEG_2016	§ S03_9377246	Capture-SNP	3	9377246	40108557	40108557	1	0.000367	0.582796	0.0265127	21.9033
SW_IRRIGATED_SEG_2016	§ 3367475	DArT	3	1751988	46449543	46531172	2	0.000670503	1	0.0409523	22.4596
SW_IRRIGATED_SEG_2016	§ S06_26718157	Capture-SNP	6	26718157	1070129	1139472	3	0.000887	1	0.0470582	26.4003
SW_IRRIGATED_SEG_2016	§ 3378809_F_0_7_T_A	SNP	3	40108557	23864150	23864150	1	0.000366	0.581208	0.0265127	26.9038
SW_IRRIGATED_SEG_2016	3377127_F_0_33_C_T	SNP	11	48565137	32532591	32532593	2	5.456e-06	0.00866413	0.00216603	26.9777
SW_IRRIGATED_SEG_2016	3366011_F_0_17_C_T	SNP	3	46079384	18058903	18063834	3	0.000241	0.382708	0.0255139	27.2486
SW_IRRIGATED_SEG_JOINT	§ 8212450	DArT	10	40846175	40761971	40846175	3	0.00178774	1	0.0489471	0.0914904
SW_IRRIGATED_SEG_JOINT	3381912_F_0_68_A_G	SNP	3	10227479	574808	612515	2	0.00136131	1	0.0407879	1.89597
SW_IRRIGATED_SEG_JOINT	8203703_F_0_14_A_G	SNP	2	36888635	38189357	38235548	2	0.00139174	1	0.0409275	2.46228
SW_IRRIGATED_SEG_JOINT	£ 3384387_F_0_36_T_G	SNP	7	1507104	139713	196850	2	1.13323e-05	0.0179957	0.00128541	2.96531
SW_IRRIGATED_SEG_JOINT	§ S09_17271668	Capture-SNP	9	17271668	1292161	1375832	4	0.00161027	1	0.0456627	3.31967
SW_IRRIGATED_SEG_JOINT	§ 3367061	DArT	3	46599820	4753221	4816881	4	3.39e-06	0.00538332	0.000769046	4.06935
SW_IRRIGATED_SEG_JOINT	§ S04_2390659	Capture-SNP	4	2390659	26718157	26718157	1	1.39136e-05	0.0220948	0.00138092	4.47792
SW_IRRIGATED_SEG_JOINT	3384309_F_0_37_G_A	SNP	8	4340561	19108925	19108925	1	0.000362585	0.575785	0.0155618	5.35137
SW_IRRIGATED_SEG_JOINT	S02_41147216	Capture-SNP	2	41147216	1738280	1818045	8	0.000554401	0.880389	0.0210556	5.48723
SW_IRRIGATED_SEG_JOINT	§ 3383357_F_0_63_G_T	SNP	3	40750185	36375757	36414538	2	0.000137261	0.21797	0.00726568	5.76664
SW_IRRIGATED_SEG_JOINT	S10_41082496	Capture-SNP	10	41082496	45875530	45875530	1	0.000753722	1	0.0272025	5.92154
SW_IRRIGATED_SEG_JOINT	§ S11_45875530	Capture-SNP	11	45875530	40556611	40566970	2	0.000782	1	0.0275959	6.38739
SW_IRRIGATED_SEG_JOINT	§ S03_1020642	Capture-SNP	3	1020642	23928852	24001164	5	0.00121051	1	0.037692	6.50402
SW_IRRIGATED_SEG_JOINT	3369234_F_0_44_G_A	SNP	3	40556611	37216371	37264336	4	0.000844501	1	0.0291536	6.98488
SW_IRRIGATED_SEG_JOINT	3382844_F_0_43_T_G	SNP	10	612515	36888635	36888635	1	0.0013478	1	0.0407879	7.28818
SW_IRRIGATED_SEG_JOINT	3382753_F_0_51_T_C	SNP	3	48626279	52773784	52829975	3	6.45088e-06	0.010244	0.000946562	8.32825
SW_IRRIGATED_SEG_JOINT	8208053_F_0_34_C_T	SNP	3	7930640	1045601	1084352	8	0.000107	0.169916	0.00629319	8.68281
SW_IRRIGATED_SEG_JOINT	3377127_F_0_33_C_T	SNP	11	48565137	4385193	4396716	3	4.56483e-07	0.000724895	0.000181224	8.75954
SW_IRRIGATED_SEG_JOINT	§ S08_1323687	Capture-SNP	8	1323687	40761971	40846175	3	0.00173746	1	0.048405	9.14904
SW_IRRIGATED_SEG_JOINT	S11_1106778	Capture-SNP	11	1106778	37065994	37141038	2	0.000283783	0.450647	0.0128756	9.33922
SW_IRRIGATED_SEG_JOINT	8215492_F_0_33_C_T	SNP	9	37065994	4275355	4340561	3	0.00034097	0.54146	0.0150406	9.71951
SW_IRRIGATED_SEG_JOINT	§ 3372859	DArT	2	3103640	1439015	1518615	7	2.26702e-05	0.0360003	0.00189475	10.7675
SW_IRRIGATED_SEG_JOINT	§ 3383887_F_0_14_C_T	SNP	10	42372603	7218384	7246969	2	4.95323e-05	0.0786573	0.00357533	11.2011
SW_IRRIGATED_SEG_JOINT	3382850_F_0_52_A_G	SNP	10	41198999	18498400	18585940	3	0.00023557	0.374085	0.0113359	11.4102
SW_IRRIGATED_SEG_JOINT	§ S11_1274504	Capture-SNP	11	1274504	41147142	41214133	5	0.000498692	0.791923	0.019852	11.7132
SW_IRRIGATED_SEG_JOINT	3377445_F_0_49_A_G	SNP	3	46531172	48568168	48626279	2	6.55679e-06	0.0104122	0.000946562	11.9406
SW_IRRIGATED_SEG_JOINT	3377213_F_0_23_T_C	SNP	10	41476459	1218325	1316895	7	0.000500051	0.794081	0.019852	12.2133
SW_IRRIGATED_SEG_JOINT	§ 3374483	DArT	8	1818045	1324048	1410128	5	0.000568519	0.902808	0.0210556	12.9562
SW_IRRIGATED_SEG_JOINT	§ S11_50860864	Capture-SNP	11	50860864	996638	1055352	7	0.00105716	1	0.0342606	13.8517
SW_IRRIGATED_SEG_JOINT	§ 3368345	DArT	2	139713	2327026	2395217	8	1.32671e-05	0.0210682	0.00138092	14.2551
SW_IRRIGATED_SEG_JOINT	§ S06_26718157	Capture-SNP	6	26718157	3064588	3130468	3	1.7e-05	0.026996	0.001588	14.7752
SW_IRRIGATED_SEG_JOINT	§ 3374463	DArT	3	8273294	1476630	1561421	5	1.06848e-05	0.0169675	0.00128541	15.3867
SW_IRRIGATED_SEG_JOINT	£ 3383169_F_0_51_A_G	SNP	11	52773784	6726127	6726127	1	5.7639e-06	0.00915307	0.000946562	15.415
SW_IRRIGATED_SEG_JOINT	S10_41571980	Capture-SNP	10	41571980	50782280	50880893	18	0.000883464	1	0.0292279	15.8472
SW_IRRIGATED_SEG_JOINT	§ 3374672	DArT	3	6726127	8273235	8273294	2	9.48e-06	0.0150542	0.00125452	16.2702
SW_IRRIGATED_SEG_JOINT	§ S04_3204956	Capture-SNP	4	3204956	9377246	9377246	1	3.30894e-05	0.052546	0.0026273	16.3702
SW_IRRIGATED_SEG_JOINT	§ S03_9377246	Capture-SNP	3	9377246	42372603	42410990	4	3.48e-05	0.0552624	0.00263154	17.0168
SW_IRRIGATED_SEG_JOINT	§ 3382165	DArT	10	23864150	7930640	7930640	1	0.000101	0.160388	0.00616877	17.2495
SW_IRRIGATED_SEG_JOINT	3366011_F_0_17_C_T	SNP	3	46079384	48555001	48579774	3	7.04e-08	0.000111795	3.72651e-05	17.4287
SW_IRRIGATED_SEG_JOINT	3378092_F_0_34_C_T	SNP	11	1324048	41040537	41125300	5	0.000570145	0.90539	0.0210556	17.7743
SW_IRRIGATED_SEG_JOINT	3378312_F_0_26_T_G	SNP	10	4753221	8070715	8141935	3	3.09092e-06	0.00490838	0.000769046	18.8711
SW_IRRIGATED_SEG_JOINT	§ 3368758	DArT	6	18585940	1106769	1199362	17	0.000279932	0.444532	0.0128756	19.4399
SW_IRRIGATED_SEG_JOINT	§ S06_23998762	Capture-SNP	6	23998762	10158351	10227479	4	0.00119709	1	0.037692	19.5503
SW_IRRIGATED_SEG_JOINT	8207515_F_0_37_T_G	SNP	11	1495234	3182966	3204956	2	2.15689e-05	0.0342514	0.00189475	19.5679
SW_IRRIGATED_SEG_JOINT	S09_38189357	Capture-SNP	9	38189357	17271668	17360712	3	0.00154504	1	0.0446095	19.6626
SW_IRRIGATED_SEG_JOINT	£ 3380258_F_0_24_C_G	SNP	1	33455878	54076968	54076968	1	3.06e-17	4.85928e-14	4.85928e-14	20.3847
SW_IRRIGATED_SEG_JOINT	§ 8207877_F_0_16_G_A	SNP	3	47919107	1177914	1226033	2	8.59295e-05	0.136456	0.00591228	20.5801
SW_IRRIGATED_SEG_JOINT	£ 3378295_F_0_47_T_C	SNP	8	54076968	46079384	46079384	1	4.18e-15	6.63784e-12	3.31892e-12	20.8186
SW_IRRIGATED_SEG_JOINT	§ 3367529	DArT	8	4396716	46599820	46599820	1	7.15246e-07	0.00113581	0.000227162	21.7921
SW_IRRIGATED_SEG_JOINT	§ 3367944	DArT	3	8141870	46449543	46531172	2	3.88631e-06	0.00617146	0.000771433	22.4596
SW_IRRIGATED_SEG_JOINT	§ 8176115	DArT	3	7218384	47919107	47986958	5	8.93544e-05	0.141895	0.00591228	23.4862
SW_IRRIGATED_SEG_JOINT	§ S02_37216372	Capture-SNP	2	37216372	41543312	41643112	7	0.000864984	1	0.0292254	24.0089
SW_IRRIGATED_SEG_JOINT	§ S07_1139472	Capture-SNP	7	1139472	40734382	40779641	7	0.000123538	0.196178	0.00676477	24.9516
SW_IRRIGATED_SEG_JOINT	§ 8664658_F_0_12_C_T	SNP	11	32532591	41198999	41275947	3	0.000207146	0.328948	0.0102796	25.8246
SW_IRRIGATED_SEG_JOINT	8210639_F_0_6_G_A	SNP	9	19108925	41404692	41476459	5	0.000497	0.789236	0.019852	26.0869
SW_IRRIGATED_SEG_JOINT	3384367_F_0_18_T_C	SNP	8	1055792	1070129	1139472	3	0.000113365	0.180024	0.00642941	26.4003
SW_IRRIGATED_SEG_JOINT	§ 8210783	DArT	7	1177914	23864150	23864150	1	9.87605e-05	0.156832	0.00616877	26.9038
SW_IRRIGATED_SEG_JOINT	§ 8176472	DArT	9	36375757	32532591	32532593	2	0.000183564	0.2915	0.00940321	26.9777
* Common between segment-based analysis experiment of 2014 and segment-joint based GWAS
# Common between segment-based analysis experiments of 2014, 2016 and segment-joint based GWAS
§ Common between single-model GWAS and segment-based GWAS
£ Common between drought and irrigated segment-based GWAS
1 Lowest p-value in the segment
2 Phenotypic variance explained.
&Description of SNPs by Segment
SNP	CHR	POS	Segment
3380258_F_0_24_C_G	1	33455878	Seg2
3376862_F_0_7_T_A	6	28842624	Seg7
3376862	6	28842651	Seg7
3378581_F_0_36_C_A	6	28912493	Seg7
S06_28934587	6	28934587	Seg7
8178895	7	1476630	Seg5
3373005	7	1494828	Seg5
3384387_F_0_36_T_G	7	1507104	Seg5
3384387_F_0_10_A_G	7	1507130	Seg5
3373888	7	1561421	Seg5
3378295_F_0_47_T_C	8	54076968	Seg1
3378312_F_0_26_T_G	10	4753221	Seg3
3378161_F_0_28_G_T	10	4813079	Seg3
16639505	10	4816813	Seg3
3374861	10	4816881	Seg3
3382165	10	23864150	Seg6
3383169_F_0_51_A_G	11	52773784	Seg4
3367385_F_0_59_C_T	11	52815574	Seg4
8199379_F_0_62_T_G	11	52829975	Seg4
SNPs by Segment
SNP	CHR	POS	Segment
3380258_F_0_24_C_G	1	33455878	Seg1
3377757_F_0_35_G_A	7	32137764	Seg2
3378295_F_0_47_T_C	8	54076968	Seg3
SNPs by Segment
SNP	CHR	POS	Segment
3380258_F_0_24_C_G	1	33455878	Seg1
3378295_F_0_47_T_C	8	54076968	Seg2
3383169_F_0_51_A_G	11	52773784	Seg3
3367385_F_0_59_C_T	11	52815574	Seg3
8199379_F_0_62_T_G	11	52829975	Seg3
3382165	10	23864150	Seg4
SNPs by Segment
SNP	CHR	POS	Segment
3380258_F_0_24_C_G	1	33455878	Seg1
3378295_F_0_47_T_C	8	54076968	Seg2
3380834_F_0_48_T_C	1	4499587	Seg3
3382279_F_0_6_C_T	11	7411543	Seg4
3376925	11	7443610	Seg4
3381139_F_0_21_A_G	5	23995085	Seg5
13122164_F_0_7_C_T	5	24088601	Seg5
3378312_F_0_26_T_G	10	4753221	Seg6
3378161_F_0_28_G_T	10	4813079	Seg6
16639505	10	4816813	Seg6
3374861	10	4816881	Seg6
3383127_F_0_48_A_G	7	28534158	Seg7
3382850_F_0_52_A_G	10	41198999	Seg8
3375762	10	41225623	Seg8
3377812_F_0_9_T_A	10	41275947	Seg8
3383169_F_0_51_A_G	11	52773784	Seg9
3367385_F_0_59_C_T	11	52815574	Seg9
8199379_F_0_62_T_G	11	52829975	Seg9
3383259_F_0_62_G_A	4	45422981	Seg10
8207208_F_0_48_T_C	4	45452007	Seg10
3383126_F_0_32_A_G	4	45453656	Seg10
3378875_F_0_56_A_C	4	45474393	Seg10
13121316_F_0_28_G_A	6	23053028	Seg11
3379201_F_0_42_T_C	6	23072874	Seg11
3381348_F_0_51_T_C	6	23075700	Seg11
3381118_F_0_48_G_C	6	23116097	Seg11
3371441_F_0_46_C_T	6	23141081	Seg11
3372975	7	7377532	Seg12
3372975_F_0_66_T_A	7	7377564	Seg12
S08_2679710	8	2679710	Seg13
S08_2679718	8	2679718	Seg13
S08_2729368	8	2729368	Seg13
16648814_F_0_18_C_T	8	2735422	Seg13
3382165	10	23864150	Seg14
3381685_F_0_31_G_A	10	41040537	Seg15
8179056	10	41045490	Seg15
S10_41054710	10	41054710	Seg15
S10_41082496	10	41082496	Seg15
3369362	10	41125300	Seg15
3377630_F_0_63_T_A	4	2327026	Seg16
3377630_F_0_56_A_G	4	2327033	Seg16
3379404_F_0_30_T_C	4	2327116	Seg16
S04_2356123	4	2356123	Seg16
3372264_F_0_14_T_C	4	2357042	Seg16
S04_2390659	4	2390659	Seg16
S04_2394093	4	2394093	Seg16
3377694_F_0_22_C_T	4	2395217	Seg16
3384079_F_0_54_C_A	6	29585896	Seg17
8198945_F_0_61_T_C	6	29588600	Seg17
18323161	6	29617491	Seg17
8212754	6	29630696	Seg17
3378457_F_0_47_G_A	6	29648236	Seg17
3377663_F_0_34_T_A	6	29648314	Seg17
3366077_F_0_18_G_A	2	47881948	Seg18
S02_47968919	2	47968919	Seg18
S02_47968930	2	47968930	Seg18
S02_47968946	2	47968946	Seg18
8178895	7	1476630	Seg19
3373005	7	1494828	Seg19
3384387_F_0_36_T_G	7	1507104	Seg19
3384387_F_0_10_A_G	7	1507130	Seg19
3373888	7	1561421	Seg19
3370653	10	41404692	Seg20
S10_41406335	10	41406335	Seg20
S10_41435506	10	41435506	Seg20
S10_41435531	10	41435531	Seg20
3377213_F_0_23_T_C	10	41476459	Seg20
3368345	2	139713	Seg21
3378605_F_0_35_C_G	2	196850	Seg21
3377915_F_0_19_A_T	2	13878517	Seg22
S03_9377246	3	9377246	Seg23
3381728_F_0_64_T_A	4	2203705	Seg24
S04_2205529	4	2205529	Seg24
S04_2205636	4	2205636	Seg24
S04_2256898	4	2256898	Seg24
S04_2261824	4	2261824	Seg24
S04_2261857	4	2261857	Seg24
16651876	4	2272195	Seg24
3383464_F_0_16_A_G	4	2279256	Seg24
3378553_F_0_46_G_A	4	2303486	Seg24
8176546	11	48555001	Seg25
3377127_F_0_33_C_T	11	48565137	Seg25
3379830_F_0_14_T_C	11	48579774	Seg25
3376862_F_0_7_T_A	6	28842624	Seg26
3376862	6	28842651	Seg26
3378581_F_0_36_C_A	6	28912493	Seg26
S06_28934587	6	28934587	Seg26
S04_47157763	4	47157763	Seg27
S04_47157773	4	47157773	Seg27
S04_47157777	4	47157777	Seg27
S04_47157786	4	47157786	Seg27
S04_47170832	4	47170832	Seg27
3365421	4	47177982	Seg27
3380517_F_0_49_C_A	4	47208098	Seg27
3380770_F_0_49_G_A	4	47211522	Seg27
3369047_F_0_14_A_G	4	47226726	Seg27
S04_2481461	4	2481461	Seg28
S04_2481559	4	2481559	Seg28
S04_2515942	4	2515942	Seg28
3375337	4	2529266	Seg28
3381626_F_0_57_C_T	4	2546888	Seg28
3381626_F_0_39_C_T	4	2546906	Seg28
3381626_F_0_13_A_T	4	2546932	Seg28
S04_2567035	4	2567035	Seg28
3369473_F_0_19_G_A	4	2577889	Seg28
3369473_F_0_58_C_T	4	2577928	Seg28
3367061	3	46599820	Seg29
3370912	1	970457	Seg30
3381496_F_0_45_T_A	1	975435	Seg30
3381496_F_0_66_A_G	1	975456	Seg30
3372117_F_0_49_T_C	1	977201	Seg30
3367157_F_0_36_T_C	1	992535	Seg30
8207029_F_0_11_G_A	1	1000696	Seg30
8212290_F_0_36_T_C	1	1013603	Seg30
3383779_F_0_47_T_A	1	1021201	Seg30
S01_1021727	1	1021727	Seg30
S01_1021750	1	1021750	Seg30
8176159	1	1023315	Seg30
3379010_F_0_53_T_C	1	1043863	Seg30
3381952_F_0_47_T_G	1	1056963	Seg30
8215084_F_0_9_A_G	9	34385973	Seg31
S09_34436370	9	34436370	Seg31
16648859_F_0_14_G_A	5	5401110	Seg32
3367894	2	48529781	Seg33
3380079_F_0_45_T_A	2	48546771	Seg33
S02_48591041	2	48591041	Seg33
3380611_F_0_11_A_C	6	30288826	Seg34
3379020_F_0_67_G_A	6	30290882	Seg34
S06_30327545	6	30327545	Seg34
3377404_F_0_52_G_A	6	30335273	Seg34
S10_1269845	10	1269845	Seg35
S10_1269910	10	1269910	Seg35
3381117_F_0_20_G_A	5	36492416	Seg36
SNPs by Segment
SNP	CHR	POS	Segment
3380258_F_0_24_C_G	1	33455878	Seg1
3378295_F_0_47_T_C	8	54076968	Seg2
3383887_F_0_14_C_T	10	42372603	Seg3
8176068	10	42382691	Seg3
3370913	10	42387971	Seg3
3379944_F_0_48_G_A	10	42410990	Seg3
8210783	7	1177914	Seg4
3380111_F_0_61_A_C	7	1226033	Seg4
3366011_F_0_17_C_T	3	46079384	Seg5
3377326_F_0_33_G_A	4	3182966	Seg6
S04_3204956	4	3204956	Seg6
8176546	11	48555001	Seg7
3377127_F_0_33_C_T	11	48565137	Seg7
3379830_F_0_14_T_C	11	48579774	Seg7
3383169_F_0_51_A_G	11	52773784	Seg8
3367385_F_0_59_C_T	11	52815574	Seg8
8199379_F_0_62_T_G	11	52829975	Seg8
3378336_F_0_42_A_T	3	996638	Seg9
3379125_F_0_61_T_G	3	1005311	Seg9
S03_1020642	3	1020642	Seg9
S03_1020672	3	1020672	Seg9
3374572	3	1033959	Seg9
3367482	3	1050288	Seg9
3375785	3	1055352	Seg9
3374672	3	6726127	Seg10
8178895	7	1476630	Seg11
3373005	7	1494828	Seg11
3384387_F_0_36_T_G	7	1507104	Seg11
3384387_F_0_10_A_G	7	1507130	Seg11
3373888	7	1561421	Seg11
SNPs by Segment
SNP	CHR	POS	Segment
3380258_F_0_24_C_G	1	33455878	Seg1
3378295_F_0_47_T_C	8	54076968	Seg2
3383169_F_0_51_A_G	11	52773784	Seg3
3367385_F_0_59_C_T	11	52815574	Seg3
8199379_F_0_62_T_G	11	52829975	Seg3
8176546	11	48555001	Seg4
3377127_F_0_33_C_T	11	48565137	Seg4
3379830_F_0_14_T_C	11	48579774	Seg4
8664658_F_0_12_C_T	11	32532591	Seg5
8664658_F_0_14_T_C	11	32532593	Seg5
3368345	2	139713	Seg6
3378605_F_0_35_C_G	2	196850	Seg6
3384300_F_0_42_A_C	3	48568168	Seg7
3382753_F_0_51_T_C	3	48626279	Seg7
3380553_F_0_37_A_G	6	28430473	Seg8
S09_37569296	9	37569296	Seg9
8209088_F_0_53_T_G	9	37622843	Seg9
3375423	9	37663421	Seg9
3370797	9	37668025	Seg9
3370797_F_0_27_C_G	9	37668032	Seg9
8216263_F_0_57_A_C	6	23928852	Seg10
8212321	6	23985335	Seg10
8212321_F_0_26_C_T	6	23985343	Seg10
S06_23998762	6	23998762	Seg10
3370835_F_0_11_C_T	6	24001164	Seg10
3368224	9	37837739	Seg11
S09_37863138	9	37863138	Seg11
S09_37863205	9	37863205	Seg11
S09_37888458	9	37888458	Seg11
3377308_F_0_20_G_A	11	1439015	Seg12
8212518_F_0_5_G_C	11	1439037	Seg12
8212518	11	1439066	Seg12
8207515_F_0_37_T_G	11	1495234	Seg12
8213784_F_0_17_T_C	11	1502469	Seg12
3365978_F_0_48_A_G	11	1502531	Seg12
3381765_F_0_66_T_C	11	1518615	Seg12
S09_38189357	9	38189357	Seg13
3365445	9	38235548	Seg13
3366011_F_0_17_C_T	3	46079384	Seg14
8668582	9	18058903	Seg15
8214871	9	18058955	Seg15
8215142	9	18063834	Seg15
8213987	6	17637484	Seg16
8178895	7	1476630	Seg17
3373005	7	1494828	Seg17
3384387_F_0_36_T_G	7	1507104	Seg17
3384387_F_0_10_A_G	7	1507130	Seg17
3373888	7	1561421	Seg17
S02_37216371	2	37216371	Seg18
S02_37216372	2	37216372	Seg18
3378938_F_0_18_T_A	2	37262016	Seg18
8208234	2	37264336	Seg18
S03_9377246	3	9377246	Seg19
3378809_F_0_7_T_A	3	40108557	Seg20
3382165	10	23864150	Seg21
3379029_F_0_40_A_G	10	40270344	Seg22
3381060_F_0_37_T_A	10	40279011	Seg22
3379737_F_0_18_T_C	10	40330519	Seg22
S10_40366368	10	40366368	Seg22
3369936	9	17702480	Seg23
3370363_F_0_22_C_T	9	17702492	Seg23
3374608	9	17747111	Seg23
3374672	3	6726127	Seg24
3381533_F_0_63_G_A	7	29706033	Seg25
3368799	7	29729077	Seg25
3365823_F_0_38_C_A	3	1751984	Seg26
3367475	3	1751988	Seg26
8197132	3	46449543	Seg27
3377445_F_0_49_A_G	3	46531172	Seg27
8210783	7	1177914	Seg28
3380111_F_0_61_A_C	7	1226033	Seg28
3377400_F_0_42_G_T	3	49151165	Seg29
S03_49251158	3	49251158	Seg29
3377630_F_0_63_T_A	4	2327026	Seg30
3377630_F_0_56_A_G	4	2327033	Seg30
3379404_F_0_30_T_C	4	2327116	Seg30
S04_2356123	4	2356123	Seg30
3372264_F_0_14_T_C	4	2357042	Seg30
S04_2390659	4	2390659	Seg30
S04_2394093	4	2394093	Seg30
3377694_F_0_22_C_T	4	2395217	Seg30
3370288_F_0_46_G_C	4	4234949	Seg31
8181722	4	4246597	Seg31
3374811	4	4246810	Seg31
3366152	4	4257394	Seg31
3369802	4	4266741	Seg31
3372882	4	4266762	Seg31
3375336	4	4271535	Seg31
3378046_F_0_14_G_T	4	4271580	Seg31
S06_26718157	6	26718157	Seg32
8197477_F_0_16_T_C	7	1070129	Seg33
3380130_F_0_66_G_A	7	1110675	Seg33
S07_1139472	7	1139472	Seg33
3381402_F_0_44_A_T	8	4385193	Seg34
3381402_F_0_53_T_A	8	4385202	Seg34
3367529	8	4396716	Seg34
3378312_F_0_26_T_G	10	4753221	Seg35
3378161_F_0_28_G_T	10	4813079	Seg35
16639505	10	4816813	Seg35
3374861	10	4816881	Seg35
8213935_F_0_17_C_T	11	1548763	Seg36
3372384_F_0_30_A_G	11	1548776	Seg36
3377359_F_0_50_G_A	11	1552168	Seg36
3368464	11	1568213	Seg36
S11_1580837	11	1580837	Seg36
8200663	11	1594335	Seg36
3380088_F_0_66_G_A	2	292266	Seg37
3369794	6	20166810	Seg38
3380710_F_0_61_T_G	6	20208808	Seg38
3382453_F_0_66_A_G	6	20218534	Seg38
3381622_F_0_28_G_C	6	20228412	Seg38
3374411	11	48746361	Seg39
3372995	11	48756593	Seg39
3373763	11	48779423	Seg39
3384105_F_0_47_G_A	11	48788986	Seg39
8208999_F_0_16_A_G	9	37710831	Seg40
3382327_F_0_38_C_G	9	37766478	Seg40
8203300	9	37807375	Seg40
3381252_F_0_43_T_C	9	37807436	Seg40
SNPs by Segment
SNP	CHR	POS	Segment
3380258_F_0_24_C_G	1	33455878	Seg1
3378295_F_0_47_T_C	8	54076968	Seg2
3366011_F_0_17_C_T	3	46079384	Seg3
8176546	11	48555001	Seg4
3377127_F_0_33_C_T	11	48565137	Seg4
3379830_F_0_14_T_C	11	48579774	Seg4
3381402_F_0_44_A_T	8	4385193	Seg5
3381402_F_0_53_T_A	8	4385202	Seg5
3367529	8	4396716	Seg5
3367061	3	46599820	Seg6
3378312_F_0_26_T_G	10	4753221	Seg7
3378161_F_0_28_G_T	10	4813079	Seg7
16639505	10	4816813	Seg7
3374861	10	4816881	Seg7
3369267_F_0_57_G_A	3	8070715	Seg8
3367944	3	8141870	Seg8
3370889	3	8141935	Seg8
8197132	3	46449543	Seg9
3377445_F_0_49_A_G	3	46531172	Seg9
3384300_F_0_42_A_C	3	48568168	Seg10
3382753_F_0_51_T_C	3	48626279	Seg10
3383169_F_0_51_A_G	11	52773784	Seg11
3367385_F_0_59_C_T	11	52815574	Seg11
8199379_F_0_62_T_G	11	52829975	Seg11
3374672	3	6726127	Seg12
3369609	3	8273235	Seg13
3374463	3	8273294	Seg13
8178895	7	1476630	Seg14
3373005	7	1494828	Seg14
3384387_F_0_36_T_G	7	1507104	Seg14
3384387_F_0_10_A_G	7	1507130	Seg14
3373888	7	1561421	Seg14
3368345	2	139713	Seg15
3378605_F_0_35_C_G	2	196850	Seg15
3377630_F_0_63_T_A	4	2327026	Seg16
3377630_F_0_56_A_G	4	2327033	Seg16
3379404_F_0_30_T_C	4	2327116	Seg16
S04_2356123	4	2356123	Seg16
3372264_F_0_14_T_C	4	2357042	Seg16
S04_2390659	4	2390659	Seg16
S04_2394093	4	2394093	Seg16
3377694_F_0_22_C_T	4	2395217	Seg16
S06_26718157	6	26718157	Seg17
3365450_F_0_14_A_T	2	3064588	Seg18
3372859	2	3103640	Seg18
3383825_F_0_62_C_G	2	3130468	Seg18
3377308_F_0_20_G_A	11	1439015	Seg19
8212518_F_0_5_G_C	11	1439037	Seg19
8212518	11	1439066	Seg19
8207515_F_0_37_T_G	11	1495234	Seg19
8213784_F_0_17_T_C	11	1502469	Seg19
3365978_F_0_48_A_G	11	1502531	Seg19
3381765_F_0_66_T_C	11	1518615	Seg19
3377326_F_0_33_G_A	4	3182966	Seg20
S04_3204956	4	3204956	Seg20
S03_9377246	3	9377246	Seg21
3383887_F_0_14_C_T	10	42372603	Seg22
8176068	10	42382691	Seg22
3370913	10	42387971	Seg22
3379944_F_0_48_G_A	10	42410990	Seg22
8176115	3	7218384	Seg23
8667715	3	7246969	Seg23
8207877_F_0_16_G_A	3	47919107	Seg24
8207877	3	47919125	Seg24
3381778_F_0_44_C_A	3	47952172	Seg24
8195381	3	47986952	Seg24
8195381_F_0_40_G_A	3	47986958	Seg24
8210783	7	1177914	Seg25
3380111_F_0_61_A_C	7	1226033	Seg25
3382165	10	23864150	Seg26
8208053_F_0_34_C_T	3	7930640	Seg27
3382455_F_0_6_C_T	8	1045601	Seg28
8206561_F_0_44_T_A	8	1046075	Seg28
3371039	8	1050429	Seg28
3384367_F_0_18_T_C	8	1055792	Seg28
S08_1060137	8	1060137	Seg28
3366878	8	1080414	Seg28
3379709_F_0_41_C_T	8	1084192	Seg28
S08_1084352	8	1084352	Seg28
8197477_F_0_16_T_C	7	1070129	Seg29
3380130_F_0_66_G_A	7	1110675	Seg29
S07_1139472	7	1139472	Seg29
S03_40734382	3	40734382	Seg30
3383357_F_0_63_G_T	3	40750185	Seg30
S03_40775170	3	40775170	Seg30
8215472_F_0_61_T_C	3	40779614	Seg30
8215473_F_0_48_A_G	3	40779627	Seg30
8215474_F_0_36_G_C	3	40779639	Seg30
8215474	3	40779641	Seg30
8176472	9	36375757	Seg31
S09_36414538	9	36414538	Seg31
8664658_F_0_12_C_T	11	32532591	Seg32
8664658_F_0_14_T_C	11	32532593	Seg32
3382850_F_0_52_A_G	10	41198999	Seg33
3375762	10	41225623	Seg33
3377812_F_0_9_T_A	10	41275947	Seg33
3383159_F_0_44_C_G	6	18498400	Seg34
3378505_F_0_19_C_T	6	18555094	Seg34
3368758	6	18585940	Seg34
S11_1106769	11	1106769	Seg35
S11_1106778	11	1106778	Seg35
S11_1106784	11	1106784	Seg35
S11_1106788	11	1106788	Seg35
S11_1106846	11	1106846	Seg35
S11_1106847	11	1106847	Seg35
S11_1129731	11	1129731	Seg35
S11_1129741	11	1129741	Seg35
S11_1129744	11	1129744	Seg35
S11_1129773	11	1129773	Seg35
S11_1129790	11	1129790	Seg35
S11_1129800	11	1129800	Seg35
3373850	11	1154735	Seg35
3377061_F_0_37_T_C	11	1159720	Seg35
3384332_F_0_21_A_G	11	1167754	Seg35
S11_1199346	11	1199346	Seg35
S11_1199362	11	1199362	Seg35
8215492_F_0_33_C_T	9	37065994	Seg36
3374349	9	37141038	Seg36
8215957_F_0_11_T_C	8	4275355	Seg37
3372525	8	4308591	Seg37
3384309_F_0_37_G_A	8	4340561	Seg37
8210639_F_0_6_G_A	9	19108925	Seg38
3370653	10	41404692	Seg39
S10_41406335	10	41406335	Seg39
S10_41435506	10	41435506	Seg39
S10_41435531	10	41435531	Seg39
3377213_F_0_23_T_C	10	41476459	Seg39
18323277	11	1218325	Seg40
13121386_F_0_12_G_A	11	1248735	Seg40
3371693	11	1248778	Seg40
S11_1274504	11	1274504	Seg40
S11_1287698	11	1287698	Seg40
S11_1299563	11	1299563	Seg40
3379092_F_0_53_A_G	11	1316895	Seg40
S02_41147142	2	41147142	Seg41
S02_41147216	2	41147216	Seg41
3370209_F_0_66_T_A	2	41213056	Seg41
3365696	2	41214080	Seg41
8180748	2	41214133	Seg41
8178940	8	1738280	Seg42
3372681	8	1746035	Seg42
3373735	8	1756528	Seg42
3374387	8	1795777	Seg42
8206489	8	1795842	Seg42
3381855_F_0_34_C_T	8	1803125	Seg42
3375551	8	1817992	Seg42
3374483	8	1818045	Seg42
3378092_F_0_34_C_T	11	1324048	Seg43
3384426_F_0_63_C_T	11	1341682	Seg43
3367438_F_0_31_C_T	11	1379088	Seg43
3378763_F_0_49_A_G	11	1379165	Seg43
8180713	11	1410128	Seg43
3381685_F_0_31_G_A	10	41040537	Seg44
8179056	10	41045490	Seg44
S10_41054710	10	41054710	Seg44
S10_41082496	10	41082496	Seg44
3369362	10	41125300	Seg44
S11_45875530	11	45875530	Seg45
3369234_F_0_44_G_A	3	40556611	Seg46
16649037_F_0_29_T_C	3	40566970	Seg46
S02_37216371	2	37216371	Seg47
S02_37216372	2	37216372	Seg47
3378938_F_0_18_T_A	2	37262016	Seg47
8208234	2	37264336	Seg47
3383204_F_0_38_C_G	10	41543312	Seg48
S10_41571980	10	41571980	Seg48
S10_41591742	10	41591742	Seg48
S10_41591811	10	41591811	Seg48
3383526_F_0_38_T_G	10	41611611	Seg48
3384437_F_0_43_C_A	10	41637619	Seg48
8203786_F_0_17_T_C	10	41643112	Seg48
8215655	11	50782280	Seg49
8207095_F_0_31_G_A	11	50784450	Seg49
8207095_F_0_29_C_T	11	50784452	Seg49
S11_50795698	11	50795698	Seg49
S11_50795758	11	50795758	Seg49
S11_50795770	11	50795770	Seg49
8211888_F_0_51_T_A	11	50796584	Seg49
8211888	11	50796601	Seg49
3383934_F_0_11_C_T	11	50796624	Seg49
8215174	11	50856451	Seg49
S11_50860826	11	50860826	Seg49
S11_50860852	11	50860852	Seg49
S11_50860864	11	50860864	Seg49
S11_50860900	11	50860900	Seg49
8201906	11	50870623	Seg49
3373199	11	50871867	Seg49
3377887_F_0_9_C_T	11	50880881	Seg49
8215450	11	50880893	Seg49
3378336_F_0_42_A_T	3	996638	Seg50
3379125_F_0_61_T_G	3	1005311	Seg50
S03_1020642	3	1020642	Seg50
S03_1020672	3	1020672	Seg50
3374572	3	1033959	Seg50
3367482	3	1050288	Seg50
3375785	3	1055352	Seg50
8216263_F_0_57_A_C	6	23928852	Seg51
8212321	6	23985335	Seg51
8212321_F_0_26_C_T	6	23985343	Seg51
S06_23998762	6	23998762	Seg51
3370835_F_0_11_C_T	6	24001164	Seg51
8668166_F_0_42_A_G	3	10158351	Seg52
3366407	3	10176320	Seg52
8664551	3	10176383	Seg52
3381912_F_0_68_A_G	3	10227479	Seg52
3369182_F_0_28_T_A	10	574808	Seg53
3382844_F_0_43_T_G	10	612515	Seg53
8203703_F_0_14_A_G	2	36888635	Seg54
S09_38189357	9	38189357	Seg55
3365445	9	38235548	Seg55
S09_17271668	9	17271668	Seg56
3377691_F_0_23_T_C	9	17329114	Seg56
8176475	9	17360712	Seg56
3374115	8	1292161	Seg57
S08_1308270	8	1308270	Seg57
S08_1323687	8	1323687	Seg57
S08_1375832	8	1375832	Seg57
3382802_F_0_10_A_T	10	40761971	Seg58
3368993	10	40803827	Seg58
8212450	10	40846175	Seg58
