# Supplementary material for: Genome-Wide Association Studies Detect Multiple QTLs for Productivity in Mesoamerican Diversity Panel of Common Bean Under Drought Stress
Source: Front Plant Sci. 2020 Nov 12;11:574674. doi: 10.3389/fpls.2020.574674 (PMC7738703; doi:10.3389/fpls.2020.574674)
Supplement: Supplementary file 12 [file Table_10.xlsx]

## Sheet: Plan1
Supplementary Table 10. Segment-based GWAS with significant markers associated with yield under drought and irrigation conditions for all experiments and joint analysis.
Trait	Marker ID	Marker type	Chr	Position	p-value	Segm_Start	Segm_End	SNPs by segment&	Chisq(Obs)	BONF	FDR_BH	Marker R2 (%)1
YIELD_DROUGHT_SEGMENT_JOINT	*3383887_F_0_14_C_T	DArT-SNP	10	42372603	0.000100696	42372603	42410990	4	41.2371	0.159905	0.0399763	17.0168
YIELD_DROUGHT_SEGMENT_JOINT	*3383065_F_0_30_T_C	DArT-SNP	7	28254457	4.54e-05	28254457	28254457	1	16.6311	0.0720952	0.0399763	6.45876
YIELD_DROUGHT_SEGMENT_JOINT	*3383892_F_0_67_T_G	DArT-SNP	2	34986412	6.16e-05	34986412	34986412	1	16.0528	0.0978208	0.0399763	6.51788
YIELD_DROUGHT_SEGMENT_JOINT	*3384331_F_0_44_T_A	DArT-SNP	6	3414375	8.04e-05	3414375	3414375	1	15.5489	0.127675	0.0399763	0.70571
YIELD_IRRIGATED_SEGMENT_2016	¥*3378800_F_0_41_G_A	DArT-SNP	3	48279384	4.61e-05	48279384	48279384	1	16.6021	0.0732068	0.0366034	4.49777
YIELD_IRRIGATED_SEGMENT_2016	*3369849	DArT-probe	4	8250640	3.59163e-05	8176704	8250640	2	32.2032	0.0570351	0.0366034	1.47172
YIELD_IRRIGATED_SEGMENT_JOINT	*3367237	DArT-probe	8	60836738	4.87248e-05	60778741	60878421	14	98.9137	0.077375	0.0386875	17.0105
YIELD_IRRIGATED_SEGMENT_JOINT	*13121017	DArT-probe	11	30419852	4.65553e-05	30419852	30438389	2	20.0184	0.0739298	0.0386875	4.75061
YIELD_IRRIGATED_SEGMENT_JOINT	¥*3378800_F_0_41_G_A	DArT-SNP	3	48279384	0.000121	48279384	48279384	1	14.777	0.192148	0.048037	4.49777
YIELD_IRRIGATED_SEGMENT_JOINT	*3369459	DArT-probe	9	19542649	7.5e-05	19542649	19542649	1	15.6803	0.1191	0.0397	4.38809
* common between single-model SNP GWAS and segment-based GWAS analysis
¥ common within analysis (data analysed separated by year and joint-GWAS)
1 Phenotypic variance explained
&Description of SNPs by Segment
SNP	CHR	POS	Segment
3383892_F_0_67_T_G	2	34986412	Seg1
3384331_F_0_44_T_A	6	3414375	Seg2
3383065_F_0_30_T_C	7	28254457	Seg3
3383887_F_0_14_C_T	10	42372603	Seg4
8176068	10	42382691	Seg4
3370913	10	42387971	Seg4
3379944_F_0_48_G_A	10	42410990	Seg4
SNPs by Segment
SNP	CHR	POS	Segment
3378800_F_0_41_G_A	3	48279384	Seg1
S04_8176704	4	8176704	Seg2
3369849	4	8250640	Seg2
SNPs by Segment
SNP	CHR	POS	Segment
S08_60778741	8	60778741	Seg1
S08_60800080	8	60800080	Seg1
16649555	8	60823521	Seg1
3372526	8	60823522	Seg1
3377156_F_0_20_T_G	8	60831604	Seg1
3381999_F_0_34_G_A	8	60836469	Seg1
3367237	8	60836738	Seg1
3370249_F_0_5_T_C	8	60850030	Seg1
3377523_F_0_66_C_G	8	60851794	Seg1
3377845_F_0_49_G_T	8	60852656	Seg1
3383791_F_0_64_A_T	8	60854677	Seg1
3379479_F_0_43_T_C	8	60854781	Seg1
8202058	8	60874234	Seg1
S08_60878421	8	60878421	Seg1
13121017	11	30419852	Seg2
8195434	11	30438389	Seg2
3369459	9	19542649	Seg3
3378800_F_0_41_G_A	3	48279384	Seg4
